# Supplementary material for: Choice of vector and surgical approach enables efficient cochlear gene transfer in nonhuman primate
Source: Nat Commun. 2022 Mar 15;13:1359. doi: 10.1038/s41467-022-28969-3 (PMC8924271; doi:10.1038/s41467-022-28969-3)
Supplement: Supplementary file 6 — Source Data [file 41467_2022_28969_MOESM6_ESM.xlsx]

## Sheet: IHC & SuppCells Quant
	FIGURE 3B	SUPPL. FIGURE S2B
3128L (Anc80) - 14 days		Image obtained with 63x magnification with the following settings (oversaturation in this ear as it is the one with the strongest expression): Laser intensities (power at 20%): 405 nm off, 488 nm 44%, 561 nm 11%, 633 nm 10%. Settings for channels: 488 (Smart Gain 777.7 V, Smart Offset -6.2%), 561 (Smart Gain 930.1 V, Smart Offset -4.9%), 633 (Smart Gain 744.6 V, Smart Offset -1.3%)	20 IHC per image quantified (two masked analyst average)
Frequency (kHz)	GFP+ IHCs (%)	Supporting cells (-, +, ++, +++)
0.125	85	++
0.25	85	+++
0.35	100	+++
0.5	95	+++
0.7	100	+++
1.0	95	+++
1.4	90	+++
2.0	70	+++
2.8	80	++
4.0	80	++
5.6	40	++
8.0	70	++
11.3	50	++
16.0	40	++
22.6	40	++	3 outer hair cells (out of approximately 60) positive = 5%
32.0	65	-
45.2	25	-
17 Frequencies (45.2 at base, 0.125 at apex)
3131L (Anc80) - 7 days
Frequency (kHz)	GFP+ IHCs (%)
0.125	95	+++
0.25	95	++
0.35	65	++
0.5	95	++
0.7	100	++
1.0	95	++
1.4	95	++
2.0	95	++
2.8	75	+++
4.0	80	+++
5.6	85	+++
8.0	60	++
11.3	55	++
16.0	15	++
22.6	15	+
32.0	15	+
45.2	30	+
3009L (AAV1) - 7 days
Frequency (kHz)	GFP+ IHCs (%)
0.125	30	++
0.25	25	+++
0.35	35	+++
0.5	20	+++
0.7	10	+++
1.0	10	+++
1.4	0	++
2.0	5	+++
2.8	0	++
4.0	0	++
5.6	0	++
8.0	0	++
11.3	0	-
16.0	0	-
22.6	5	+
32.0	0	+	1 outer hair cell (out of approximately 60) positive = 1.7%
45.2	0	+
3109L (AAV1) - 7 days
Frequency (kHz)	GFP+ IHCs (%)
0.125	45	++
0.25	30	+++
0.35	15	+++
0.5	10	+++
0.7	10	+++
1.0	10	++
1.4	0	++
2.0	0	++
2.8	0	++
4.0	5	++
5.6	5	++
8.0	0	++
11.3	0	+
16.0	0	+
22.6	5	+
32.0	5	-
45.2	5	-

## Sheet: BD-Liver (LV)
FIGURE 5D
Sample	EGFP Read 1	EGFP Read 2	EGFP Read 3	EGFP Average	EGFP Std Dev		Cells/Sample Read 1	Cells/Sample Read 2	Cells/Sample Read 3	Cells/Sample Average	Cells/Sample Std Dev
RA3009 LV (60ng)	4080	3980	3220	3760	470.319		8240	8220	6970	7810	727.53
RA3020 LV (60ng)	2780	2760	2320	2620	260		7590	7130	6470	7063.33	562.968
RA3109 LV (60ng)	232	216	200	216	16		7720	7260	6860	7280	430.349
RA3131 LV (60ng)	66	48	40	51.3333	13.3167		8040	8170	7570	7926.67	315.647
RA3128 LV (60ng)	56	82	54	64	15.6205		7960	7890	7220	7690	408.534
Mock (Negative Control)	0	0	0	0	0		0.6	1.2	0.7	0.833333	0.321455
LV- Liver
Liver	EGFP Read 1	EGFP Read 2	EGFP Read 3		Cells/Sample Read 1	Cells/Sample Read 2	Cells/Sample Read 3		EGFP Copies/Cell Read 1	EGFP Copies/Cell Read 2	EGFP Copies/Cell Read 3		Average	SD
RA3009 LV (60ng)	4080	3980	3220		8240	8220	6970		0.495146	0.484185	0.46198		0.480437	0.0168976
RA3020 LV (60ng)	2780	2760	2320		7590	7130	6470		0.366271	0.387097	0.358578		0.425543	0.0147547
RA3109 LV (60ng)	232	216	200		7720	7260	6860		0.0300518	0.0297521	0.0291545		0.200151	0.000456809
RA3131 LV (60ng)	66	48	40		8040	8170	7570		0.00820896	0.00587515	0.00528402		0.0180544	0.00154657
RA3128 LV (60ng)	56	82	54		7960	7890	7220		0.00703518	0.0103929	0.00747922		0.00737924	0.00182396

## Sheet: BD-CSF 
FIGURE 5D
Sample	EGFP Read 1	EGFP Read 2	EGFP Read 3	EGFP Average	EGFP Std Dev		Cells/Sample Read 1	Cells/Sample Read 2	Cells/Sample Read 3	Cells/Sample Average	Cells/Sample Std Dev
RA3009 CSF	5.2	8.2	12	8.46667	3.40783		43	34	42	39.6667	4.93288
RA3020 CSF	1.4	0	2.6	1.33333	1.30128		26	29	18	24.3333	5.68624
RA3109 CSF	18	24	20	20.6667	3.05505		32	26	32	30	3.4641
RA3131 CSF	0	1.4	0	0.466667	0.80829		222	240	198	220	21.0713
RA3128 CSF	0	1.4	2.6	1.33333	1.30128		158	156	155	156.333	1.52753
Sample	EGFP Read 1	EGFP Read 2	EGFP Read 3		Cells/Sample Read 1	Cells/Sample Read 2	Cells/Sample Read 3		EGFP Copies/Cell Read 1	EGFP Copies/Cell Read 2	EGFP Copies/Cell Read 3		Average	SD
RA3009 CSF	5.2	8.2	12		43	34	42		0.12093	0.241176	0.285714		0.21594	0.0852414
RA3020 CSF	1.4	0	2.6		26	29	18		0.0538462	0	0.144444		0.0660969	0.0729973
RA3109 CSF	18	24	20		32	26	32		0.5625	0.923077	0.625		0.703526	0.192688
RA3131 CSF	0	1.4	0		222	240	198		0	0.00583333	0		0.00194444	0.00336788
RA3128 CSF	0	1.4	2.6		158	156	155		0	0.00897436	0.0167742		0.00858285	0.00839395

## Sheet: BD-Cerebellum (CB)
SUPPL. TABLE S3
Sample	EGFP Read 1	EGFP Read 2	EGFP Read 3	EGFP Average	EGFP Std Dev		Cells/Sample Read 1	Cells/Sample Read 2	Cells/Sample Read 3	Cells/Sample Average	Cells/Sample Std Dev
RA3009 CB (60ng)	0	1.2	1.4	0.866667	0.757188		7980	8380	8190	8183.33	200.083
RA3020 CB (60ng)	0	0	0	0	0		8130	8060	7240	7810	494.874
RA3109 CB (60ng)	7.8	5	2.6	5.13333	2.60256		7030	6910	6240	6726.67	425.715
RA3131 CB (60ng)	2.4	0	2.6	1.66667	1.44684		6580	6860	6570	6670	164.621
RA3128 CB (60ng)	1.2	0	1.2	0.8	0.69282		7560	8030	7040	7543.33	495.21
cerebellum	EGFP Read 1	EGFP Read 2	EGFP Read 3		Cells/Sample Read 1	Cells/Sample Read 2	Cells/Sample Read 3		EGFP Copies/Cell Read 1	EGFP Copies/Cell Read 2	EGFP Copies/Cell Read 3		Average	SD
RA3009 CB (60ng)	0	1.2	1.4		7980	8380	8190		0	0.000143198	0.00017094		0.000104713	9.17386e-05
RA3020 CB (60ng)	0	0	0		8130	8060	7240		0	0	0		0	0
RA3109 CB (60ng)	7.8	5	2.6		7030	6910	6240		0.00110953	0.000723589	0.000416667		0.000749929	0.000347182
RA3131 CB (60ng)	2.4	0	2.6		6580	6860	6570		0.000364742	0	0.000395738		0.000253493	0.000220078
RA3128 CB (60ng)	1.2	0	1.2		7560	8030	7040		0.00015873	0	0.000170455		0.000109728	9.52081e-05

## Sheet: BD-Other CNS tissues
SUPPL. TABLE S3
Sample	EGFP Read 1	EGFP Read 2	EGFP Read 3	EGFP Average	EGFP Std Dev		Cells/Sample Read 1	Cells/Sample Read 2	Cells/Sample Read 3	Cells/Sample Average	Cells/Sample Std Dev		EGFP Copies/Cell Read 1	EGFP Copies/Cell Read 2	EGFP Copies/Cell Read 3	Sample	Average	SD
RA3009 SpCd	0	0	4.8	1.6	2.77128		7790	8290	8300	8126.67	291.605		0	0	0.000578313	RA3009 SpCd	0.000192771	0.000333889
RA3109 SpCd	78	76	64	72.6667	7.57188		7210	7010	6330	6850	461.303		0.0108183	0.0108417	0.0101106	RA3109 SpCd	0.0105902	0.000415508
RA3020 SpCd	0	0	0	0	0		7670	7880	7230	7593.33	331.713		0	0	0	RA3020 SpCd	0	0
RA3128 SpCd	1.2	0	1.2	0.8	0.69282		6470	6870	6100	6480	385.097		0.000185471	0	0.000196721	RA3128 SpCd	0.000127398	0.000110473
RA3131 SpCd	3.6	3.4	3.6	3.53333	0.11547		7910	7870	7230	7670	381.576		0.00045512	0.00043202	0.000497925	RA3131 SpCd	0.000461689	3.34399e-05
RA3009 Br FL	1.2	0	1.2	0.8	0.69282		6980	7050	6250	6760	443.058		0.00017192	0	0.000192	RA3009 Br FL	0.000121307	0.000105533
RA3109 Br FL	64	56	82	67.3333	13.3167		7350	7980	6760	7363.33	610.109		0.00870748	0.00701754	0.0121302	RA3109 Br FL	0.00928507	0.0026048
RA3020 Br FL	2.6	2.4	2.6	2.53333	0.11547		7740	7370	7010	7373.33	365.011		0.000335917	0.000325645	0.000370899	RA3020 Br FL	0.000344154	2.37247e-05
RA3128 Br FL	0	0	0	0	0		7540	7490	6720	7250	459.674		0	0	0	RA3128 Br FL	0	0
RA3131 Br FL	12.2	10.8	1.2	8.06667	5.98777		4520	4440	4080	4346.67	234.379		0.00269912	0.00243243	0.000294118	RA3131 Br FL	0.00180856	0.0013183
RA3009 Br TL	1.2	2.6	0	1.26667	1.30128		6360	5610	5410	5793.33	500.833		0.000188679	0.000463458	0	RA3009 Br TL	0.000217379	0.000233058
RA3109 Br TL	22	12.4	15.4	16.6	4.91121		7980	7500	6690	7390	651.997		0.00275689	0.00165333	0.00230194	RA3109 Br TL	0.00223739	0.000554604
RA3020 Br TL	1.2	0	0	0.4	0.69282		7040	7220	6380	6880	442.267		0.000170455	0	0	RA3020 Br TL	5.68182e-05	9.8412e-05
RA3128 Br TL	0	0	0	0	0		7970	8000	7110	7693.33	505.404		0	0	0	RA3128 Br TL	0	0
RA3131 Br TL	9.8	8.2	7.4	8.46667	1.22202		6920	7500	6410	6943.33	545.374		0.00141618	0.00109333	0.00115445	RA3131 Br TL	0.00122132	0.000171501
RA3009 Br PL	1.2	1.2	2.4	1.6	0.69282		7680	7670	7130	7493.33	314.696		0.00015625	0.000156454	0.000336606	RA3009 Br PL	0.000216437	0.00010407
RA3109 Br PL	48	80	40	56	21.166		7600	7640	6990	7410	364.28		0.00631579	0.0104712	0.00572246	RA3109 Br PL	0.00750315	0.00258747
RA3020 Br PL	0	0	0	0	0		7250	7710	6590	7183.33	562.968		0	0	0	RA3020 Br PL	0	0
RA3128 Br PL	1.2	0	1.2	0.8	0.69282		6620	6190	5990	6266.67	321.921		0.000181269	0	0.000200334	RA3128 Br PL	0.000127201	0.000110571
RA3131 Br PL	6.2	5.8	1.2	4.4	2.77849		6080	6140	5380	5866.67	422.532		0.00101974	0.000944625	0.000223048	RA3131 Br PL	0.000729137	0.000439892
RA3009 Br OL	0	0	2.6	0.866667	1.50111		5680	6310	5560	5850	402.865		0	0	0.000467626	RA3009 Br OL	0.000155875	0.000269984
RA3109 Br OL	54	56	44	51.3333	6.4291		7480	7180	6480	7046.67	513.16		0.00721925	0.00779944	0.00679012	RA3109 Br OL	0.00726961	0.00050654
RA3020 Br OL	0	0	0	0	0		7740	8070	6940	7583.33	581.062		0	0	0	RA3020 Br OL	0	0
RA3128 Br OL	0	0	0	0	0		7630	7460	7030	7373.33	309.246		0	0	0	RA3128 Br OL	0	0
RA3131 Br OL	4.4	2.4	6.6	4.46667	2.10079		7090	7490	6660	7080	415.09		0.000620592	0.000320427	0.000990991	RA3131 Br OL	0.000644004	0.000335894
Mock BamHI Digest	1.4	0	0	0.466667	0.80829		7.2	2.4	8	5.86667	3.02875
NTC	0	0	1.2	0.4	0.69282		1.7	5.3	5.9	4.3	2.27156
SpCd- spinal cord
FL- Frontal lobe
TL- Temporal lobe
PL- Parietal lobe
OL- Occipital lobe

## Sheet: CSF with Reference I (Raw)
Well	ExptType	Experiment	Sample	TargetType	Target	Status	Concentration	Copies per Reaction	Cells per Reaction	Notes	Supermix	CopiesPer20uLWell	TotalConfMax	TotalConfMin	PoissonConfMax	PoissonConfMin	Positives	Negatives	Ch1+Ch2+	Ch1+Ch2-	Ch1-Ch2+	Ch1-Ch2-	Linkage	AcceptedDroplets	CNV	TotalCNVMax	TotalCNVMin	PoissonCNVMax	PoissonCNVMin	ReferenceCopies	UnknownCopies	Ratio	TotalRatioMax	TotalRatioMin	PoissonRatioMax	PoissonRatioMin	FractionalAbundance	TotalFractionalAbundanceMax	TotalFractionalAbundanceMin	PoissonFractionalAbundanceMax	PoissonFractionalAbundanceMin	ReferenceAssayNumber	TargetAssayNumber	Threshold	MeanAmplitudeofPositives	MeanAmplitudeofNegatives	MeanAmplitudeTotal	ExperimentComments	MergedWells
A01	Absolute Quantification	ABS	RA3009 CSF (3uL)	Ch1Unknown	EGFP	Manual	0.26	5.2	N/A		ddPCR Supermix for Probes (no dUTP)	5.2			0.62	0.08	4	17841	0	4	65	17776	0	17845								0.06			0.13	0	6			12	0	1	1	0	4640.2	-1542.5	-1541.2
B01	Absolute Quantification	ABS	RA3020 CSF (3uL)	Ch1Unknown	EGFP	Manual	0.07	1.4	N/A		ddPCR Supermix for Probes (no dUTP)	1.4			0.35	0	1	16057	0	1	35	16022	0	16058								0.029			0.097	0	2.8			9.2	0	1	1	0	4583.2	-1563	-1562.6
C01	Absolute Quantification	ABS	RA3109 CSF (3uL)	Ch1Unknown	EGFP	Manual	0.9	18	N/A		ddPCR Supermix for Probes (no dUTP)	18			1.46	0.51	14	18278	0	14	50	18228	0	18292								0.28			0.45	0.11	22			32	12	1	1	0	4525.9	-1548.4	-1543.8
D01	Absolute Quantification	ABS	RA3131 CSF (3uL)	Ch1Unknown	EGFP	CHECK	0	0	N/A		ddPCR Supermix for Probes (no dUTP)						0	17347	0	0	324	17023	0	17347																		1	1	0	0	-1520.1	-1520.1
E01	Absolute Quantification	ABS	RA3128 CSF (3uL)	Ch1Unknown	EGFP	CHECK	0	0	N/A		ddPCR Supermix for Probes (no dUTP)						0	13579	0	0	181	13398	0	13579																		1	1	0	0	-1511.9	-1511.9
A03	Absolute Quantification	ABS	RA3009 CSF (3uL)	Ch1Unknown	EGFP	Manual	0.41	8.2	N/A		ddPCR Supermix for Probes (no dUTP)	8.2			0.84	0.16	6	17201	0	6	50	17151	0	17207								0.12			0.22	0.02	11			19	2	1	1	0	4499.5	-1431	-1428.9
B03	Absolute Quantification	ABS	RA3020 CSF (3uL)	Ch1Unknown	EGFP	CHECK	0	0	N/A		ddPCR Supermix for Probes (no dUTP)						0	17296	0	0	43	17253	0	17296																		1	1	0	0	-1456	-1456
C03	Absolute Quantification	ABS	RA3109 CSF (3uL)	Ch1Unknown	EGFP	Manual	1.2	24	N/A		ddPCR Supermix for Probes (no dUTP)	24			1.8	0.7	18	17963	0	18	39	17924	0	17981								0.46			0.72	0.2	32			44	19	1	1	0	4682.4	-1468.6	-1462.5
D03	Absolute Quantification	ABS	RA3131 CSF (3uL)	Ch1Unknown	EGFP	Manual	0.07	1.4	N/A		ddPCR Supermix for Probes (no dUTP)	1.4			0.32	0	1	17579	0	1	355	17224	0	17580								0.0028			0.0094	0	0.28			0.94	0	1	1	0	4713.4	-1453.6	-1453.2
E03	Absolute Quantification	ABS	RA3128 CSF (3uL)	Ch1Unknown	EGFP	Manual	0.07	1.4	N/A		ddPCR Supermix for Probes (no dUTP)	1.4			0.32	0	1	17578	0	1	232	17346	0	17579								0.004			0.014	0	0.4			1.4	0	1	1	0	4677.1	-1433.7	-1433.4
A05	Absolute Quantification	ABS	RA3009 CSF (3uL)	Ch1Unknown	EGFP	Manual	0.6	12	N/A		ddPCR Supermix for Probes (no dUTP)	12			1.13	0.27	8	15558	0	8	55	15503	0	15566								0.15			0.26	0.04	13			21	4	1	1	0	4916.9	-1391.5	-1388.3
B05	Absolute Quantification	ABS	RA3020 CSF (3uL)	Ch1Unknown	EGFP	Manual	0.13	2.6	N/A		ddPCR Supermix for Probes (no dUTP)	2.6			0.42	0.02	2	17881	0	2	28	17853	0	17883								0.07			0.18	0	7			16	0	1	1	0	3279.6	-1379.9	-1379.4
C05	Absolute Quantification	ABS	RA3109 CSF (3uL)	Ch1Unknown	EGFP	Manual	1	20	N/A		ddPCR Supermix for Probes (no dUTP)	20			1.6	0.6	16	18251	0	16	49	18202	0	18267								0.33			0.51	0.14	25			35	14	1	1	0	4583.1	-1454.4	-1449.1
D05	Absolute Quantification	ABS	RA3131 CSF (3uL)	Ch1Unknown	EGFP	CHECK	0	0	N/A		ddPCR Supermix for Probes (no dUTP)						0	15858	0	0	264	15594	0	15858																		1	1	0	0	-1423.3	-1423.3
E05	Absolute Quantification	ABS	RA3128 CSF (3uL)	Ch1Unknown	EGFP	Manual	0.13	2.6	N/A		ddPCR Supermix for Probes (no dUTP)	2.6			0.43	0.02	2	17480	0	2	229	17251	0	17482								0.009			0.022	0	0.9			2.2	0	1	1	0	4604.9	-1379.7	-1379
A01	Absolute Quantification	ABS	RA3009 CSF (3uL)	Ch2Unknown	RNaseP	Manual	4.3	86	43		ddPCR Supermix for Probes (no dUTP)	86	5.4	3.3	65	17780	0	4	65	17776	0	17845								0.06			0.13	0	6			12	0	1	1	6250	8076.4	5485	5494.4
B01	Absolute Quantification	ABS	RA3020 CSF (3uL)	Ch2Unknown	RNaseP	Manual	2.6	52	26		ddPCR Supermix for Probes (no dUTP)	52	3.5	1.8	35	16023	0	1	35	16022	0	16058								0.029			0.097	0	2.8			9.2	0	1	1	6250	7720.4	5563.9	5568.6
C01	Absolute Quantification	ABS	RA3109 CSF (3uL)	Ch2Unknown	RNaseP	Manual	3.2	64	32		ddPCR Supermix for Probes (no dUTP)	64	4.2	2.4	50	18242	0	14	50	18228	0	18292								0.28			0.45	0.11	22			32	12	1	1	6250	8143	5528.8	5535.9
D01	Absolute Quantification	ABS	RA3131 CSF (3uL)	Ch2Unknown	RNaseP	Manual	22.2	444	222		ddPCR Supermix for Probes (no dUTP)	444	24.6	19.8	324	17023	0	0	324	17023	0	17347																		1	1	6250	8304.9	5500.4	5552.7
E01	Absolute Quantification	ABS	RA3128 CSF (3uL)	Ch2Unknown	RNaseP	Manual	15.8	316	158		ddPCR Supermix for Probes (no dUTP)	316	18.1	13.5	181	13398	0	0	181	13398	0	13579																		1	1	6250	8389.3	5497.8	5536.3
A03	Absolute Quantification	ABS	RA3009 CSF (3uL)	Ch2Unknown	RNaseP	Manual	3.4	68	34		ddPCR Supermix for Probes (no dUTP)	68	4.5	2.6	50	17157	0	6	50	17151	0	17207								0.12			0.22	0.02	11			19	2	1	1	6250	8059.8	5397.6	5405.3
B03	Absolute Quantification	ABS	RA3020 CSF (3uL)	Ch2Unknown	RNaseP	Manual	2.9	58	29		ddPCR Supermix for Probes (no dUTP)	58	3.9	2.1	43	17253	0	0	43	17253	0	17296																		1	1	6250	8133.5	5472.7	5479.3
C03	Absolute Quantification	ABS	RA3109 CSF (3uL)	Ch2Unknown	RNaseP	Manual	2.6	52	26		ddPCR Supermix for Probes (no dUTP)	52	3.4	1.8	39	17942	0	18	39	17924	0	17981								0.46			0.72	0.2	32			44	19	1	1	6250	8024.6	5520.7	5526.2
D03	Absolute Quantification	ABS	RA3131 CSF (3uL)	Ch2Unknown	RNaseP	Manual	24	480	240		ddPCR Supermix for Probes (no dUTP)	480	26.5	21.5	355	17225	0	1	355	17224	0	17580								0.0028			0.0094	0	0.28			0.94	0	1	1	6250	8409.1	5528.9	5587.1
E03	Absolute Quantification	ABS	RA3128 CSF (3uL)	Ch2Unknown	RNaseP	Manual	15.6	312	156		ddPCR Supermix for Probes (no dUTP)	312	17.6	13.6	232	17347	0	1	232	17346	0	17579								0.004			0.014	0	0.4			1.4	0	1	1	6250	8296.7	5457.5	5494.9
A05	Absolute Quantification	ABS	RA3009 CSF (3uL)	Ch2Unknown	RNaseP	Manual	4.2	84	42		ddPCR Supermix for Probes (no dUTP)	84	5.4	3.2	55	15511	0	8	55	15503	0	15566								0.15			0.26	0.04	13			21	4	1	1	6250	8147.3	5428.4	5438
B05	Absolute Quantification	ABS	RA3020 CSF (3uL)	Ch2Unknown	RNaseP	Manual	1.8	36	18		ddPCR Supermix for Probes (no dUTP)	36	2.6	1.2	28	17855	0	2	28	17853	0	17883								0.07			0.18	0	7			16	0	1	1	6250	7818.8	5367.7	5371.6
C05	Absolute Quantification	ABS	RA3109 CSF (3uL)	Ch2Unknown	RNaseP	Manual	3.2	64	32		ddPCR Supermix for Probes (no dUTP)	64	4.1	2.4	49	18218	0	16	49	18202	0	18267								0.33			0.51	0.14	25			35	14	1	1	6250	8052.6	5617.5	5624
D05	Absolute Quantification	ABS	RA3131 CSF (3uL)	Ch2Unknown	RNaseP	Manual	19.8	396	198		ddPCR Supermix for Probes (no dUTP)	396	22.1	17.4	264	15594	0	0	264	15594	0	15858																		1	1	6250	8490.4	5568.5	5617.1
E05	Absolute Quantification	ABS	RA3128 CSF (3uL)	Ch2Unknown	RNaseP	Manual	15.5	310	155		ddPCR Supermix for Probes (no dUTP)	310	17.5	13.5	229	17253	0	2	229	17251	0	17482								0.009			0.022	0	0.9			2.2	0	1	1	6250	8192	5415.5	5451.8
[truncated: 16 more columns]

## Sheet: Tissue (RAW)
Well	ExptType	Experiment	Sample	TargetType	Target	Status	Concentration	Copies per 60ng gDNA	# of cells per sample	Notes	Supermix	CopiesPer20uLWell	TotalConfMax	TotalConfMin	PoissonConfMax	PoissonConfMin	Positives	Negatives	Ch1+Ch2+	Ch1+Ch2-	Ch1-Ch2+	Ch1-Ch2-	Linkage	AcceptedDroplets	CNV	TotalCNVMax	TotalCNVMin	PoissonCNVMax	PoissonCNVMin	ReferenceCopies	UnknownCopies	Ratio	TotalRatioMax	TotalRatioMin	PoissonRatioMax	PoissonRatioMin	FractionalAbundance	TotalFractionalAbundanceMax	TotalFractionalAbundanceMin	PoissonFractionalAbundanceMax	PoissonFractionalAbundanceMin	ReferenceAssayNumber	TargetAssayNumber	Threshold	MeanAmplitudeofPositives	MeanAmplitudeofNegatives	MeanAmplitudeTotal	ExperimentComments	MergedWells
F01	Absolute Quantification	ABS	RA3009 CB (60ng)	Ch1Unknown	EGFP	CHECK	0	0	N/A		ddPCR Supermix for Probes (no dUTP)						0	16339	0	0	8047	8292	0	16339																		1	1	0	0	-1198.3	-1198.3
G01	Absolute Quantification	ABS	RA3020 CB (60ng)	Ch1Unknown	EGFP	CHECK	0	0	N/A		ddPCR Supermix for Probes (no dUTP)						0	19436	0	0	9694	9742	0	19436																		1	1	0	0	-1307.5	-1307.5
H01	Absolute Quantification	ABS	RA3109 CB (60ng)	Ch1Unknown	EGFP	Manual	0.39	7.8	N/A		ddPCR Supermix for Probes (no dUTP)	7.8			0.8	0.15	6	18081	3	3	8130	9951	0.0357	18087								0.00056			0.00101	0.0001	0.056			0.101	0.01	1	1	0	4440.8	-1315.4	-1313.5
A02	Absolute Quantification	ABS	RA3131 CB (60ng)	Ch1Unknown	EGFP	Manual	0.12	2.4	N/A		ddPCR Supermix for Probes (no dUTP)	2.4			0.4	0.02	2	18985	1	1	8134	10851	0.0155	18987								0.00019			0.00048	0	0.019			0.048	0	1	1	0	4508.4	-1299.2	-1298.6
B02	Absolute Quantification	ABS	RA3128 CB (60ng)	Ch1Unknown	EGFP	Manual	0.06	1.2	N/A		ddPCR Supermix for Probes (no dUTP)	1.2			0.28	0	1	19955	0	1	9460	10495	0	19956								8e-05			0.00026	0	0.008			0.026	0	1	1	0	4005	-1286.8	-1286.6
C02	Absolute Quantification	ABS	RA3009 LV (60ng)	Ch1Unknown	EGFP	Manual	204	4080	N/A		ddPCR Supermix for Probes (no dUTP)	4080			211	197	3184	16812	1629	1555	8438	8374	3.66	19996								0.248			0.258	0.238	19.9			20.5	19.2	1	1	0	4496	-1255.8	-339.91
D02	Absolute Quantification	ABS	RA3020 LV (60ng)	Ch1Unknown	EGFP	Manual	139	2780	N/A		ddPCR Supermix for Probes (no dUTP)	2780			145	133	2028	16181	927	1101	7731	8450	0	18209								0.183			0.192	0.174	15.5			16.1	14.8	1	1	0	4589.8	-1290.8	-635.86
E02	Absolute Quantification	ABS	RA3109 LV (60ng)	Ch1Unknown	EGFP	Manual	11.6	232	N/A		ddPCR Supermix for Probes (no dUTP)	232			13.2	9.9	191	19356	95	96	9307	10049	0.367	19547								0.015			0.0171	0.0128	1.48			1.68	1.27	1	1	0	4413.8	-1268.7	-1213.2
F02	Absolute Quantification	ABS	RA3131 LV (60ng)	Ch1Unknown	EGFP	Manual	3.3	66	N/A		ddPCR Supermix for Probes (no dUTP)	66			4.2	2.4	53	19158	28	25	9486	9672	0.213	19211								0.004			0.0051	0.0029	0.4			0.51	0.29	1	1	0	4603.2	-1241.3	-1225.2
G02	Absolute Quantification	ABS	RA3128 LV (60ng)	Ch1Unknown	EGFP	Manual	2.8	56	N/A		ddPCR Supermix for Probes (no dUTP)	56			3.7	2.1	49	20222	17	32	9947	10275	0	20271								0.0036			0.0046	0.0026	0.36			0.46	0.26	1	1	0	4296.1	-1214.9	-1201.6
H02	Absolute Quantification	ABS	Mock (Negative Control)	Ch1Unknown	EGFP	CHECK	0	0	N/A		ddPCR Supermix for Probes (no dUTP)						0	19357	0	0	1	19356	0	19357																		1	1	0	0	-1566.1	-1566.1
F03	Absolute Quantification	ABS	RA3009 CB (60ng)	Ch1Unknown	EGFP	Manual	0.06	1.2	N/A		ddPCR Supermix for Probes (no dUTP)	1.2			0.3	0	1	18713	0	1	9538	9175	0	18714								7e-05			0.00025	0	0.007			0.025	0	1	1	0	1512.7	-1210.9	-1210.7
G03	Absolute Quantification	ABS	RA3020 CB (60ng)	Ch1Unknown	EGFP	CHECK	0	0	N/A		ddPCR Supermix for Probes (no dUTP)						0	19479	0	0	9659	9820	0	19479																		1	1	0	0	-1225.9	-1225.9
H03	Absolute Quantification	ABS	RA3109 CB (60ng)	Ch1Unknown	EGFP	Manual	0.25	5	N/A		ddPCR Supermix for Probes (no dUTP)	5			0.59	0.07	4	18952	1	3	8420	10532	0	18956								0.00036			0.00073	0	0.036			0.073	0	1	1	0	4163.6	-1244.3	-1243.2
A04	Absolute Quantification	ABS	RA3131 CB (60ng)	Ch1Unknown	EGFP	CHECK	0	0	N/A		ddPCR Supermix for Probes (no dUTP)						0	9479	0	0	4186	5293	0	9479																		1	1	0	0	-1213.7	-1213.7
B04	Absolute Quantification	ABS	RA3128 CB (60ng)	Ch1Unknown	EGFP	CHECK	0	0	N/A		ddPCR Supermix for Probes (no dUTP)						0	20182	0	0	9984	10198	0	20182																		1	1	0	0	-1184.8	-1184.8
C04	Absolute Quantification	ABS	RA3009 LV (60ng)	Ch1Unknown	EGFP	Manual	199	3980	N/A		ddPCR Supermix for Probes (no dUTP)	3980			206	192	2962	16065	1520	1442	8050	8015	4.44	19027								0.242			0.252	0.232	19.5			20.1	18.8	1	1	0	4609.4	-1223.5	-315.49
D04	Absolute Quantification	ABS	RA3020 LV (60ng)	Ch1Unknown	EGFP	Manual	138	2760	N/A		ddPCR Supermix for Probes (no dUTP)	2760			143	132	2200	17738	1006	1194	8059	9679	0.699	19938								0.193			0.202	0.184	16.2			16.8	15.5	1	1	0	4570.4	-1236.6	-595.85
E04	Absolute Quantification	ABS	RA3109 LV (60ng)	Ch1Unknown	EGFP	Manual	10.8	216	N/A		ddPCR Supermix for Probes (no dUTP)	216			12.5	9.1	164	17780	87	77	8176	9604	1.41	17944								0.0149			0.0172	0.0126	1.47			1.69	1.24	1	1	0	4550.1	-1240.8	-1187.9
F04	Absolute Quantification	ABS	RA3131 LV (60ng)	Ch1Unknown	EGFP	Manual	2.4	48	N/A		ddPCR Supermix for Probes (no dUTP)	48			3.2	1.7	38	18751	19	19	9386	9365	0	18789								0.0029			0.0039	0.002	0.29			0.38	0.2	1	1	0	4596.1	-1177.3	-1165.7
G04	Absolute Quantification	ABS	RA3128 LV (60ng)	Ch1Unknown	EGFP	Manual	4.1	82	N/A		ddPCR Supermix for Probes (no dUTP)	82			5.2	3.2	69	19599	33	36	9577	10022	0	19668								0.0052			0.0065	0.004	0.52			0.64	0.4	1	1	0	4559.3	-1199.3	-1179.1
H04	Absolute Quantification	ABS	Mock (Negative Control)	Ch1Unknown	EGFP	CHECK	0	0	N/A		ddPCR Supermix for Probes (no dUTP)						0	19201	0	0	2	19199	0	19201																		1	1	0	0	-1541.2	-1541.2
F05	Absolute Quantification	ABS	RA3009 CB (60ng)	Ch1Unknown	EGFP	Manual	0.07	1.4	N/A		ddPCR Supermix for Probes (no dUTP)	1.4			0.32	0	1	17828	1	0	8939	8889	0.066	17829								8e-05			0.00027	0	0.008			0.027	0	1	1	0	5039.7	-1167.7	-1167.3
G05	Absolute Quantification	ABS	RA3020 CB (60ng)	Ch1Unknown	EGFP	CHECK	0	0	N/A		ddPCR Supermix for Probes (no dUTP)						0	19249	0	0	8850	10399	0	19249																		1	1	0	0	-1213.1	-1213.1
H05	Absolute Quantification	ABS	RA3109 CB (60ng)	Ch1Unknown	EGFP	Manual	0.13	2.6	N/A		ddPCR Supermix for Probes (no dUTP)	2.6			0.4	0.02	2	18817	0	2	7750	11067	0	18819								0.0002			0.00051	0	0.02			0.051	0	1	1	0	4145.1	-1219.1	-1218.6
A06	Absolute Quantification	ABS	RA3131 CB (60ng)	Ch1Unknown	EGFP	Manual	0.13	2.6	N/A		ddPCR Supermix for Probes (no dUTP)	2.6			0.41	0.02	2	18292	1	1	7827	10465	0.0162	18294								0.0002			0.00049	0	0.02			0.049	0	1	1	0	4798.3	-1203.1	-1202.5
B06	Absolute Quantification	ABS	RA3128 CB (60ng)	Ch1Unknown	EGFP	Manual	0.06	1.2	N/A		ddPCR Supermix for Probes (no dUTP)	1.2			0.29	0	1	19611	0	1	8828	10783	0	19612								9e-05			0.00029	0	0.009			0.029	0	1	1	0	695.99	-1193.2	-1193.1
C06	Absolute Quantification	ABS	RA3009 LV (60ng)	Ch1Unknown	EGFP	Manual	161	3220	N/A		ddPCR Supermix for Probes (no dUTP)	3220			167	155	2487	16953	1102	1385	7589	9364	0	19440								0.231			0.241	0.221	18.8			19.4	18.1	1	1	0	4498	-1199	-470.17
D06	Absolute Quantification	ABS	RA3020 LV (60ng)	Ch1Unknown	EGFP	Manual	116	2320	N/A		ddPCR Supermix for Probes (no dUTP)	2320			121	111	1875	18089	820	1055	7630	10459	2.97	19964								0.179			0.188	0.17	15.2			15.8	14.6	1	1	0	4602	-1239.9	-691.2
E06	Absolute Quantification	ABS	RA3109 LV (60ng)	Ch1Unknown	EGFP	Manual	10	200	N/A		ddPCR Supermix for Probes (no dUTP)	200			11.5	8.5	164	19213	69	95	8496	10717	0	19377								0.0146			0.0168	0.0123	1.44			1.65	1.22	1	1	0	4320.4	-1192.5	-1145.9
F06	Absolute Quantification	ABS	RA3131 LV (60ng)	Ch1Unknown	EGFP	Manual	2	40	N/A		ddPCR Supermix for Probes (no dUTP)	40			2.8	1.3	29	17303	13	16	8211	9092	0	17332								0.0026			0.0036	0.0016	0.26			0.35	0.16	1	1	0	4508.9	-1150.2	-1140.7
G06	Absolute Quantification	ABS	RA3128 LV (60ng)	Ch1Unknown	EGFP	Manual	2.7	54	N/A		ddPCR Supermix for Probes (no dUTP)	54			3.6	2	44	18974	22	22	8701	10273	0.208	19018								0.0038			0.0049	0.0026	0.38			0.49	0.26	1	1	0	4629.9	-1182	-1168.6
H06	Absolute Quantification	ABS	Mock (Negative Control)	Ch1Unknown	EGFP	CHECK	0	0	N/A		ddPCR Supermix for Probes (no dUTP)						0	17886	0	0	1	17885	0	17886																		1	1	0	0	-1504.8	-1504.8
F01	Absolute Quantification	ABS	RA3009 CB (60ng)	Ch2Unknown	RNaseP	Manual	798	15960	7980		ddPCR Supermix for Probes (no dUTP)	15960			816	780	8047	8292	0	0	8047	8292	0	16339																		1	1	6250	7951.2	5107.5	6508
G01	Absolute Quantification	ABS	RA3020 CB (60ng)	Ch2Unknown	RNaseP	Manual	813	16260	8130		ddPCR Supermix for Probes (no dUTP)	16260			829	796	9694	9742	0	0	9694	9742	0	19436																		1	1	6250	8337.9	5448.8	6889.8
H01	Absolute Quantification	ABS	RA3109 CB (60ng)	Ch2Unknown	RNaseP	Manual	703	14060	7030		ddPCR Supermix for Probes (no dUTP)	14060			718	687	8133	9954	3	3	8130	9951	0.0357	18087								0.00056			0.00101	0.0001	0.056			0.101	0.01	1	1	6250	8376.8	5410.4	6744.3
A02	Absolute Quantification	ABS	RA3131 CB (60ng)	Ch2Unknown	RNaseP	Manual	658	13160	6580		ddPCR Supermix for Probes (no dUTP)	13160			673	644	8135	10852	1	1	8134	10851	0.0155	18987								0.00019			0.00048	0	0.019			0.048	0	1	1	6250	8321.4	5349.9	6623.1
B02	Absolute Quantification	ABS	RA3128 CB (60ng)	Ch2Unknown	RNaseP	Manual	756	15120	7560		ddPCR Supermix for Probes (no dUTP)	15120			772	741	9460	10496	0	1	9460	10495	0	19956								8e-05			0.00026	0	0.008			0.026	0	1	1	6250	8392.1	5412.5	6825
C02	Absolute Quantification	ABS	RA3009 LV (60ng)	Ch2Unknown	RNaseP	Manual	824	16480	8240		ddPCR Supermix for Probes (no dUTP)	16480			840	807	10067	9929	1629	1555	8438	8374	3.66	19996								0.248			0.258	0.238	19.9			20.5	19.2	1	1	6250	8288.1	5305.2	6807
D02	Absolute Quantification	ABS	RA3020 LV (60ng)	Ch2Unknown	RNaseP	Manual	759	15180	7590		ddPCR Supermix for Probes (no dUTP)	15180			776	743	8658	9551	927	1101	7731	8450	0	18209								0.183			0.192	0.174	15.5			16.1	14.8	1	1	6250	8268	5365.4	6745.5
E02	Absolute Quantification	ABS	RA3109 LV (60ng)	Ch2Unknown	RNaseP	Manual	772	15440	7720		ddPCR Supermix for Probes (no dUTP)	15440			788	756	9402	10145	95	96	9307	10049	0.367	19547								0.015			0.0171	0.0128	1.48			1.68	1.27	1	1	6250	8385.5	5395.3	6833.6
F02	Absolute Quantification	ABS	RA3131 LV (60ng)	Ch2Unknown	RNaseP	Manual	804	16080	8040		ddPCR Supermix for Probes (no dUTP)	16080			821	788	9514	9697	28	25	9486	9672	0.213	19211								0.004			0.0051	0.0029	0.4			0.51	0.29	1	1	6250	8368	5386.2	6862.9
G02	Absolute Quantification	ABS	RA3128 LV (60ng)	Ch2Unknown	RNaseP	Manual	796	15920	7960		ddPCR Supermix for Probes (no dUTP)	15920			812	780	9964	10307	17	32	9947	10275	0	20271								0.0036			0.0046	0.0026	0.36			0.46	0.26	1	1	6250	8181.5	5260.9	6696.5
H02	Absolute Quantification	ABS	Mock (Negative Control)	Ch2Unknown	RNaseP	Manual	0.06	1.2	0.6		ddPCR Supermix for Probes (no dUTP)	1.2			0.29	0	1	19356	0	0	1	19356	0	19357																		1	1	6250	6709	5256.6	5256.6
F03	Absolute Quantification	ABS	RA3009 CB (60ng)	Ch2Unknown	RNaseP	Manual	838	16760	8380		ddPCR Supermix for Probes (no dUTP)	16760			856	821	9538	9176	0	1	9538	9175	0	18714								7e-05			0.00025	0	0.007			0.025	0	1	1	6250	8403.3	5414.1	6937.6
G03	Absolute Quantification	ABS	RA3020 CB (60ng)	Ch2Unknown	RNaseP	Manual	806	16120	8060		ddPCR Supermix for Probes (no dUTP)	16120			822	790	9659	9820	0	0	9659	9820	0	19479																		1	1	6250	8202.5	5346.4	6762.7
H03	Absolute Quantification	ABS	RA3109 CB (60ng)	Ch2Unknown	RNaseP	Manual	691	13820	6910		ddPCR Supermix for Probes (no dUTP)	13820			706	676	8421	10535	1	3	8420	10532	0	18956								0.00036			0.00073	0	0.036			0.073	0	1	1	6250	8256.2	5328.2	6628.9
A04	Absolute Quantification	ABS	RA3131 CB (60ng)	Ch2Unknown	RNaseP	Manual	686	13720	6860		ddPCR Supermix for Probes (no dUTP)	13720			707	665	4186	5293	0	0	4186	5293	0	9479																		1	1	6250	8156.9	5274.4	6547.3
B04	Absolute Quantification	ABS	RA3128 CB (60ng)	Ch2Unknown	RNaseP	Manual	803	16060	8030		ddPCR Supermix for Probes (no dUTP)	16060			819	787	9984	10198	0	0	9984	10198	0	20182																		1	1	6250	8164.2	5249.2	6691.3
C04	Absolute Quantification	ABS	RA3009 LV (60ng)	Ch2Unknown	RNaseP	Manual	822	16440	8220		ddPCR Supermix for Probes (no dUTP)	16440			839	806	9570	9457	1520	1442	8050	8015	4.44	19027								0.242			0.252	0.232	19.5			20.1	18.8	1	1	6250	8397.9	5381.6	6898.7
D04	Absolute Quantification	ABS	RA3020 LV (60ng)	Ch2Unknown	RNaseP	Manual	713	14260	7130		ddPCR Supermix for Probes (no dUTP)	14260			728	699	9065	10873	1006	1194	8059	9679	0.699	19938								0.193			0.202	0.184	16.2			16.8	15.5	1	1	6250	8124.6	5280.6	6573.7
E04	Absolute Quantification	ABS	RA3109 LV (60ng)	Ch2Unknown	RNaseP	Manual	726	14520	7260		ddPCR Supermix for Probes (no dUTP)	14520			742	710	8263	9681	87	77	8176	9604	1.41	17944								0.0149			0.0172	0.0126	1.47			1.69	1.24	1	1	6250	8430.8	5429.9	6811.8
F04	Absolute Quantification	ABS	RA3131 LV (60ng)	Ch2Unknown	RNaseP	Manual	817	16340	8170		ddPCR Supermix for Probes (no dUTP)	16340			834	800	9405	9384	19	19	9386	9365	0	18789								0.0029			0.0039	0.002	0.29			0.38	0.2	1	1	6250	8310.6	5339.1	6826.5
G04	Absolute Quantification	ABS	RA3128 LV (60ng)	Ch2Unknown	RNaseP	Manual	789	15780	7890		ddPCR Supermix for Probes (no dUTP)	15780			805	773	9610	10058	33	36	9577	10022	0	19668								0.0052			0.0065	0.004	0.52			0.64	0.4	1	1	6250	8310	5356.4	6799.6
H04	Absolute Quantification	ABS	Mock (Negative Control)	Ch2Unknown	RNaseP	Manual	0.12	2.4	1.2		ddPCR Supermix for Probes (no dUTP)	2.4			0.39	0.02	2	19199	0	0	2	19199	0	19201																		1	1	6250	6929.9	5304.2	5304.3
F05	Absolute Quantification	ABS	RA3009 CB (60ng)	Ch2Unknown	RNaseP	Manual	819	16380	8190		ddPCR Supermix for Probes (no dUTP)	16380			836	802	8940	8889	1	0	8939	8889	0.066	17829								8e-05			0.00027	0	0.008			0.027	0	1	1	6250	8320	5356	6842.2
G05	Absolute Quantification	ABS	RA3020 CB (60ng)	Ch2Unknown	RNaseP	Manual	724	14480	7240		ddPCR Supermix for Probes (no dUTP)	14480			740	709	8850	10399	0	0	8850	10399	0	19249																		1	1	6250	8189.7	5350.9	6656.1
H05	Absolute Quantification	ABS	RA3109 CB (60ng)	Ch2Unknown	RNaseP	Manual	624	12480	6240		ddPCR Supermix for Probes (no dUTP)	12480			639	610	7750	11069	0	2	7750	11067	0	18819								0.0002			0.00051	0	0.02			0.051	0	1	1	6250	8221.1	5305	6505.9
A06	Absolute Quantification	ABS	RA3131 CB (60ng)	Ch2Unknown	RNaseP	Manual	657	13140	6570		ddPCR Supermix for Probes (no dUTP)	13140			672	642	7828	10466	1	1	7827	10465	0.0162	18294								0.0002			0.00049	0	0.02			0.049	0	1	1	6250	8243.5	5307.5	6563.8
B06	Absolute Quantification	ABS	RA3128 CB (60ng)	Ch2Unknown	RNaseP	Manual	704	14080	7040		ddPCR Supermix for Probes (no dUTP)	14080			719	689	8828	10784	0	1	8828	10783	0	19612								9e-05			0.00029	0	0.009			0.029	0	1	1	6250	8251.7	5327.6	6643.8
C06	Absolute Quantification	ABS	RA3009 LV (60ng)	Ch2Unknown	RNaseP	Manual	697	13940	6970		ddPCR Supermix for Probes (no dUTP)	13940			712	682	8691	10749	1102	1385	7589	9364	0	19440								0.231			0.241	0.221	18.8			19.4	18.1	1	1	6250	8246	5302.4	6618.4
D06	Absolute Quantification	ABS	RA3020 LV (60ng)	Ch2Unknown	RNaseP	Manual	647	12940	6470		ddPCR Supermix for Probes (no dUTP)	12940			662	634	8450	11514	820	1055	7630	10459	2.97	19964								0.179			0.188	0.17	15.2			15.8	14.6	1	1	6250	8193.7	5353.8	6555.8
E06	Absolute Quantification	ABS	RA3109 LV (60ng)	Ch2Unknown	RNaseP	Manual	686	13720	6860		ddPCR Supermix for Probes (no dUTP)	13720			701	672	8565	10812	69	95	8496	10717	0	19377								0.0146			0.0168	0.0123	1.44			1.65	1.22	1	1	6250	8213.4	5287.3	6580.7
F06	Absolute Quantification	ABS	RA3131 LV (60ng)	Ch2Unknown	RNaseP	Manual	757	15140	7570		ddPCR Supermix for Probes (no dUTP)	15140			774	740	8224	9108	13	16	8211	9092	0	17332								0.0026			0.0036	0.0016	0.26			0.35	0.16	1	1	6250	8208.5	5290.8	6675.2
G06	Absolute Quantification	ABS	RA3128 LV (60ng)	Ch2Unknown	RNaseP	Manual	722	14440	7220		ddPCR Supermix for Probes (no dUTP)	14440			738	707	8723	10295	22	22	8701	10273	0.208	19018								0.0038			0.0049	0.0026	0.38			0.49	0.26	1	1	6250	8269.4	5335	6680.9
H06	Absolute Quantification	ABS	Mock (Negative Control)	Ch2Unknown	RNaseP	Manual	0.07	1.4	0.7		ddPCR Supermix for Probes (no dUTP)	1.4			0.31	0	1	17885	0	0	1	17885	0	17886																		1	1	6250	6847.8	5297.6	5297.7
[truncated: 16 more columns]

## Sheet: EGFP-RNaseP RAW (LV, CB, CSF)
Well	ExptType	Experiment	Sample	TargetType	Target	Status	Concentration	Supermix	CopiesPer20uLWell	TotalConfMax	TotalConfMin	PoissonConfMax	PoissonConfMin	Positives	Negatives	Ch1+Ch2+	Ch1+Ch2-	Ch1-Ch2+	Ch1-Ch2-	Linkage	AcceptedDroplets	CNV	TotalCNVMax	TotalCNVMin	PoissonCNVMax	PoissonCNVMin	ReferenceCopies	UnknownCopies	Ratio	TotalRatioMax	TotalRatioMin	PoissonRatioMax	PoissonRatioMin	FractionalAbundance	TotalFractionalAbundanceMax	TotalFractionalAbundanceMin	PoissonFractionalAbundanceMax	PoissonFractionalAbundanceMin	ReferenceAssayNumber	TargetAssayNumber	Threshold	MeanAmplitudeofPositives	MeanAmplitudeofNegatives	MeanAmplitudeTotal	ExperimentComments	MergedWells	TotalConfMax68	TotalConfMin68	PoissonConfMax68
A01	Absolute Quantification	ABS	RA3009 CSF (3uL)	Ch1Unknown	EGFP	Manual	0.26	ddPCR Supermix for Probes (no dUTP)	5.2			0.62	0.08	4	17841	0	4	65	17776	0	17845								0.06			0.13	0	6			12	0	1	1	0	4640.2	-1542.5	-1541.2					0.42
B01	Absolute Quantification	ABS	RA3020 CSF (3uL)	Ch1Unknown	EGFP	Manual	0.07	ddPCR Supermix for Probes (no dUTP)	1.4			0.35	0	1	16057	0	1	35	16022	0	16058								0.029			0.097	0	2.8			9.2	0	1	1	0	4583.2	-1563	-1562.6					0.18
C01	Absolute Quantification	ABS	RA3109 CSF (3uL)	Ch1Unknown	EGFP	Manual	0.9	ddPCR Supermix for Probes (no dUTP)	18			1.46	0.51	14	18278	0	14	50	18228	0	18292								0.28			0.45	0.11	22			32	12	1	1	0	4525.9	-1548.4	-1543.8					1.16
D01	Absolute Quantification	ABS	RA3131 CSF (3uL)	Ch1Unknown	EGFP	CHECK	No Call	ddPCR Supermix for Probes (no dUTP)						0	17347	0	0	324	17023	0	17347																		1	1	0	0	-1520.1	-1520.1
E01	Absolute Quantification	ABS	RA3128 CSF (3uL)	Ch1Unknown	EGFP	CHECK	No Call	ddPCR Supermix for Probes (no dUTP)						0	13579	0	0	181	13398	0	13579																		1	1	0	0	-1511.9	-1511.9
F01	Absolute Quantification	ABS	RA3009 CB (60ng)	Ch1Unknown	EGFP	CHECK	No Call	ddPCR Supermix for Probes (no dUTP)						0	16339	0	0	8047	8292	0	16339																		1	1	0	0	-1198.3	-1198.3
G01	Absolute Quantification	ABS	RA3020 CB (60ng)	Ch1Unknown	EGFP	CHECK	No Call	ddPCR Supermix for Probes (no dUTP)						0	19436	0	0	9694	9742	0	19436																		1	1	0	0	-1307.5	-1307.5
H01	Absolute Quantification	ABS	RA3109 CB (60ng)	Ch1Unknown	EGFP	Manual	0.39	ddPCR Supermix for Probes (no dUTP)	7.8			0.8	0.15	6	18081	3	3	8130	9951	0.0357	18087								0.00056			0.00101	0.0001	0.056			0.101	0.01	1	1	0	4440.8	-1315.4	-1313.5					0.57
A02	Absolute Quantification	ABS	RA3131 CB (60ng)	Ch1Unknown	EGFP	Manual	0.12	ddPCR Supermix for Probes (no dUTP)	2.4			0.4	0.02	2	18985	1	1	8134	10851	0.0155	18987								0.00019			0.00048	0	0.019			0.048	0	1	1	0	4508.4	-1299.2	-1298.6					0.24
B02	Absolute Quantification	ABS	RA3128 CB (60ng)	Ch1Unknown	EGFP	Manual	0.06	ddPCR Supermix for Probes (no dUTP)	1.2			0.28	0	1	19955	0	1	9460	10495	0	19956								8e-05			0.00026	0	0.008			0.026	0	1	1	0	4005	-1286.8	-1286.6					0.15
C02	Absolute Quantification	ABS	RA3009 LV (60ng)	Ch1Unknown	EGFP	Manual	204	ddPCR Supermix for Probes (no dUTP)	4080			211	197	3184	16812	1629	1555	8438	8374	3.66	19996								0.248			0.258	0.238	19.9			20.5	19.2	1	1	0	4496	-1255.8	-339.91					207.7
D02	Absolute Quantification	ABS	RA3020 LV (60ng)	Ch1Unknown	EGFP	Manual	139	ddPCR Supermix for Probes (no dUTP)	2780			145	133	2028	16181	927	1101	7731	8450	0	18209								0.183			0.192	0.174	15.5			16.1	14.8	1	1	0	4589.8	-1290.8	-635.86					142
E02	Absolute Quantification	ABS	RA3109 LV (60ng)	Ch1Unknown	EGFP	Manual	11.6	ddPCR Supermix for Probes (no dUTP)	232			13.2	9.9	191	19356	95	96	9307	10049	0.367	19547								0.015			0.0171	0.0128	1.48			1.68	1.27	1	1	0	4413.8	-1268.7	-1213.2					12.4
F02	Absolute Quantification	ABS	RA3131 LV (60ng)	Ch1Unknown	EGFP	Manual	3.3	ddPCR Supermix for Probes (no dUTP)	66			4.2	2.4	53	19158	28	25	9486	9672	0.213	19211								0.004			0.0051	0.0029	0.4			0.51	0.29	1	1	0	4603.2	-1241.3	-1225.2					3.72
G02	Absolute Quantification	ABS	RA3128 LV (60ng)	Ch1Unknown	EGFP	Manual	2.8	ddPCR Supermix for Probes (no dUTP)	56			3.7	2.1	49	20222	17	32	9947	10275	0	20271								0.0036			0.0046	0.0026	0.36			0.46	0.26	1	1	0	4296.1	-1214.9	-1201.6					3.27
H02	Absolute Quantification	ABS	Mock (Negative Control)	Ch1Unknown	EGFP	CHECK	No Call	ddPCR Supermix for Probes (no dUTP)						0	19357	0	0	1	19356	0	19357																		1	1	0	0	-1566.1	-1566.1
A03	Absolute Quantification	ABS	RA3009 CSF (3uL)	Ch1Unknown	EGFP	Manual	0.41	ddPCR Supermix for Probes (no dUTP)	8.2			0.84	0.16	6	17201	0	6	50	17151	0	17207								0.12			0.22	0.02	11			19	2	1	1	0	4499.5	-1431	-1428.9					0.6
B03	Absolute Quantification	ABS	RA3020 CSF (3uL)	Ch1Unknown	EGFP	CHECK	No Call	ddPCR Supermix for Probes (no dUTP)						0	17296	0	0	43	17253	0	17296																		1	1	0	0	-1456	-1456
C03	Absolute Quantification	ABS	RA3109 CSF (3uL)	Ch1Unknown	EGFP	Manual	1.2	ddPCR Supermix for Probes (no dUTP)	24			1.8	0.7	18	17963	0	18	39	17924	0	17981								0.46			0.72	0.2	32			44	19	1	1	0	4682.4	-1468.6	-1462.5					1.48
D03	Absolute Quantification	ABS	RA3131 CSF (3uL)	Ch1Unknown	EGFP	Manual	0.07	ddPCR Supermix for Probes (no dUTP)	1.4			0.32	0	1	17579	0	1	355	17224	0	17580								0.0028			0.0094	0	0.28			0.94	0	1	1	0	4713.4	-1453.6	-1453.2					0.17
E03	Absolute Quantification	ABS	RA3128 CSF (3uL)	Ch1Unknown	EGFP	Manual	0.07	ddPCR Supermix for Probes (no dUTP)	1.4			0.32	0	1	17578	0	1	232	17346	0	17579								0.004			0.014	0	0.4			1.4	0	1	1	0	4677.1	-1433.7	-1433.4					0.17
F03	Absolute Quantification	ABS	RA3009 CB (60ng)	Ch1Unknown	EGFP	Manual	0.06	ddPCR Supermix for Probes (no dUTP)	1.2			0.3	0	1	18713	0	1	9538	9175	0	18714								7e-05			0.00025	0	0.007			0.025	0	1	1	0	1512.7	-1210.9	-1210.7					0.16
G03	Absolute Quantification	ABS	RA3020 CB (60ng)	Ch1Unknown	EGFP	CHECK	No Call	ddPCR Supermix for Probes (no dUTP)						0	19479	0	0	9659	9820	0	19479																		1	1	0	0	-1225.9	-1225.9
H03	Absolute Quantification	ABS	RA3109 CB (60ng)	Ch1Unknown	EGFP	Manual	0.25	ddPCR Supermix for Probes (no dUTP)	5			0.59	0.07	4	18952	1	3	8420	10532	0	18956								0.00036			0.00073	0	0.036			0.073	0	1	1	0	4163.6	-1244.3	-1243.2					0.4
A04	Absolute Quantification	ABS	RA3131 CB (60ng)	Ch1Unknown	EGFP	CHECK	No Call	ddPCR Supermix for Probes (no dUTP)						0	9479	0	0	4186	5293	0	9479																		1	1	0	0	-1213.7	-1213.7
B04	Absolute Quantification	ABS	RA3128 CB (60ng)	Ch1Unknown	EGFP	CHECK	No Call	ddPCR Supermix for Probes (no dUTP)						0	20182	0	0	9984	10198	0	20182																		1	1	0	0	-1184.8	-1184.8
C04	Absolute Quantification	ABS	RA3009 LV (60ng)	Ch1Unknown	EGFP	Manual	199	ddPCR Supermix for Probes (no dUTP)	3980			206	192	2962	16065	1520	1442	8050	8015	4.44	19027								0.242			0.252	0.232	19.5			20.1	18.8	1	1	0	4609.4	-1223.5	-315.49					202.7
D04	Absolute Quantification	ABS	RA3020 LV (60ng)	Ch1Unknown	EGFP	Manual	138	ddPCR Supermix for Probes (no dUTP)	2760			143	132	2200	17738	1006	1194	8059	9679	0.699	19938								0.193			0.202	0.184	16.2			16.8	15.5	1	1	0	4570.4	-1236.6	-595.85					140.5
E04	Absolute Quantification	ABS	RA3109 LV (60ng)	Ch1Unknown	EGFP	Manual	10.8	ddPCR Supermix for Probes (no dUTP)	216			12.5	9.1	164	17780	87	77	8176	9604	1.41	17944								0.0149			0.0172	0.0126	1.47			1.69	1.24	1	1	0	4550.1	-1240.8	-1187.9					11.6
F04	Absolute Quantification	ABS	RA3131 LV (60ng)	Ch1Unknown	EGFP	Manual	2.4	ddPCR Supermix for Probes (no dUTP)	48			3.2	1.7	38	18751	19	19	9386	9365	0	18789								0.0029			0.0039	0.002	0.29			0.38	0.2	1	1	0	4596.1	-1177.3	-1165.7					2.79
G04	Absolute Quantification	ABS	RA3128 LV (60ng)	Ch1Unknown	EGFP	Manual	4.1	ddPCR Supermix for Probes (no dUTP)	82			5.2	3.2	69	19599	33	36	9577	10022	0	19668								0.0052			0.0065	0.004	0.52			0.64	0.4	1	1	0	4559.3	-1199.3	-1179.1					4.65
H04	Absolute Quantification	ABS	Mock (Negative Control)	Ch1Unknown	EGFP	CHECK	No Call	ddPCR Supermix for Probes (no dUTP)						0	19201	0	0	2	19199	0	19201																		1	1	0	0	-1541.2	-1541.2
A05	Absolute Quantification	ABS	RA3009 CSF (3uL)	Ch1Unknown	EGFP	Manual	0.6	ddPCR Supermix for Probes (no dUTP)	12			1.13	0.27	8	15558	0	8	55	15503	0	15566								0.15			0.26	0.04	13			21	4	1	1	0	4916.9	-1391.5	-1388.3					0.85
B05	Absolute Quantification	ABS	RA3020 CSF (3uL)	Ch1Unknown	EGFP	Manual	0.13	ddPCR Supermix for Probes (no dUTP)	2.6			0.42	0.02	2	17881	0	2	28	17853	0	17883								0.07			0.18	0	7			16	0	1	1	0	3279.6	-1379.9	-1379.4					0.25
C05	Absolute Quantification	ABS	RA3109 CSF (3uL)	Ch1Unknown	EGFP	Manual	1	ddPCR Supermix for Probes (no dUTP)	20			1.6	0.6	16	18251	0	16	49	18202	0	18267								0.33			0.51	0.14	25			35	14	1	1	0	4583.1	-1454.4	-1449.1					1.31
D05	Absolute Quantification	ABS	RA3131 CSF (3uL)	Ch1Unknown	EGFP	CHECK	No Call	ddPCR Supermix for Probes (no dUTP)						0	15858	0	0	264	15594	0	15858																		1	1	0	0	-1423.3	-1423.3
E05	Absolute Quantification	ABS	RA3128 CSF (3uL)	Ch1Unknown	EGFP	Manual	0.13	ddPCR Supermix for Probes (no dUTP)	2.6			0.43	0.02	2	17480	0	2	229	17251	0	17482								0.009			0.022	0	0.9			2.2	0	1	1	0	4604.9	-1379.7	-1379					0.26
F05	Absolute Quantification	ABS	RA3009 CB (60ng)	Ch1Unknown	EGFP	Manual	0.07	ddPCR Supermix for Probes (no dUTP)	1.4			0.32	0	1	17828	1	0	8939	8889	0.066	17829								8e-05			0.00027	0	0.008			0.027	0	1	1	0	5039.7	-1167.7	-1167.3					0.16
G05	Absolute Quantification	ABS	RA3020 CB (60ng)	Ch1Unknown	EGFP	CHECK	No Call	ddPCR Supermix for Probes (no dUTP)						0	19249	0	0	8850	10399	0	19249																		1	1	0	0	-1213.1	-1213.1
H05	Absolute Quantification	ABS	RA3109 CB (60ng)	Ch1Unknown	EGFP	Manual	0.13	ddPCR Supermix for Probes (no dUTP)	2.6			0.4	0.02	2	18817	0	2	7750	11067	0	18819								0.0002			0.00051	0	0.02			0.051	0	1	1	0	4145.1	-1219.1	-1218.6					0.24
A06	Absolute Quantification	ABS	RA3131 CB (60ng)	Ch1Unknown	EGFP	Manual	0.13	ddPCR Supermix for Probes (no dUTP)	2.6			0.41	0.02	2	18292	1	1	7827	10465	0.0162	18294								0.0002			0.00049	0	0.02			0.049	0	1	1	0	4798.3	-1203.1	-1202.5					0.25
B06	Absolute Quantification	ABS	RA3128 CB (60ng)	Ch1Unknown	EGFP	Manual	0.06	ddPCR Supermix for Probes (no dUTP)	1.2			0.29	0	1	19611	0	1	8828	10783	0	19612								9e-05			0.00029	0	0.009			0.029	0	1	1	0	695.99	-1193.2	-1193.1					0.15
C06	Absolute Quantification	ABS	RA3009 LV (60ng)	Ch1Unknown	EGFP	Manual	161	ddPCR Supermix for Probes (no dUTP)	3220			167	155	2487	16953	1102	1385	7589	9364	0	19440								0.231			0.241	0.221	18.8			19.4	18.1	1	1	0	4498	-1199	-470.17					164.3
D06	Absolute Quantification	ABS	RA3020 LV (60ng)	Ch1Unknown	EGFP	Manual	116	ddPCR Supermix for Probes (no dUTP)	2320			121	111	1875	18089	820	1055	7630	10459	2.97	19964								0.179			0.188	0.17	15.2			15.8	14.6	1	1	0	4602	-1239.9	-691.2					118.7
E06	Absolute Quantification	ABS	RA3109 LV (60ng)	Ch1Unknown	EGFP	Manual	10	ddPCR Supermix for Probes (no dUTP)	200			11.5	8.5	164	19213	69	95	8496	10717	0	19377								0.0146			0.0168	0.0123	1.44			1.65	1.22	1	1	0	4320.4	-1192.5	-1145.9					10.8
F06	Absolute Quantification	ABS	RA3131 LV (60ng)	Ch1Unknown	EGFP	Manual	2	ddPCR Supermix for Probes (no dUTP)	40			2.8	1.3	29	17303	13	16	8211	9092	0	17332								0.0026			0.0036	0.0016	0.26			0.35	0.16	1	1	0	4508.9	-1150.2	-1140.7					2.36
G06	Absolute Quantification	ABS	RA3128 LV (60ng)	Ch1Unknown	EGFP	Manual	2.7	ddPCR Supermix for Probes (no dUTP)	54			3.6	2	44	18974	22	22	8701	10273	0.208	19018								0.0038			0.0049	0.0026	0.38			0.49	0.26	1	1	0	4629.9	-1182	-1168.6					3.16
H06	Absolute Quantification	ABS	Mock (Negative Control)	Ch1Unknown	EGFP	CHECK	No Call	ddPCR Supermix for Probes (no dUTP)						0	17886	0	0	1	17885	0	17886																		1	1	0	0	-1504.8	-1504.8
A01	Absolute Quantification	ABS	RA3009 CSF (3uL)	Ch2Unknown	RNaseP	Manual	4.3	ddPCR Supermix for Probes (no dUTP)	86			5.4	3.3	65	17780	0	4	65	17776	0	17845								0.06			0.13	0	6			12	0	1	1	6250	8076.4	5485	5494.4					4.8
B01	Absolute Quantification	ABS	RA3020 CSF (3uL)	Ch2Unknown	RNaseP	Manual	2.6	ddPCR Supermix for Probes (no dUTP)	52			3.5	1.8	35	16023	0	1	35	16022	0	16058								0.029			0.097	0	2.8			9.2	0	1	1	6250	7720.4	5563.9	5568.6					3.02
C01	Absolute Quantification	ABS	RA3109 CSF (3uL)	Ch2Unknown	RNaseP	Manual	3.2	ddPCR Supermix for Probes (no dUTP)	64			4.2	2.4	50	18242	0	14	50	18228	0	18292								0.28			0.45	0.11	22			32	12	1	1	6250	8143	5528.8	5535.9					3.7
D01	Absolute Quantification	ABS	RA3131 CSF (3uL)	Ch2Unknown	RNaseP	Manual	22.2	ddPCR Supermix for Probes (no dUTP)	444			24.6	19.8	324	17023	0	0	324	17023	0	17347																		1	1	6250	8304.9	5500.4	5552.7					23.4
E01	Absolute Quantification	ABS	RA3128 CSF (3uL)	Ch2Unknown	RNaseP	Manual	15.8	ddPCR Supermix for Probes (no dUTP)	316			18.1	13.5	181	13398	0	0	181	13398	0	13579																		1	1	6250	8389.3	5497.8	5536.3					17
F01	Absolute Quantification	ABS	RA3009 CB (60ng)	Ch2Unknown	RNaseP	Manual	798	ddPCR Supermix for Probes (no dUTP)	15960			816	780	8047	8292	0	0	8047	8292	0	16339																		1	1	6250	7951.2	5107.5	6508					807
G01	Absolute Quantification	ABS	RA3020 CB (60ng)	Ch2Unknown	RNaseP	Manual	813	ddPCR Supermix for Probes (no dUTP)	16260			829	796	9694	9742	0	0	9694	9742	0	19436																		1	1	6250	8337.9	5448.8	6889.8					821
H01	Absolute Quantification	ABS	RA3109 CB (60ng)	Ch2Unknown	RNaseP	Manual	703	ddPCR Supermix for Probes (no dUTP)	14060			718	687	8133	9954	3	3	8130	9951	0.0357	18087								0.00056			0.00101	0.0001	0.056			0.101	0.01	1	1	6250	8376.8	5410.4	6744.3					711
A02	Absolute Quantification	ABS	RA3131 CB (60ng)	Ch2Unknown	RNaseP	Manual	658	ddPCR Supermix for Probes (no dUTP)	13160			673	644	8135	10852	1	1	8134	10851	0.0155	18987								0.00019			0.00048	0	0.019			0.048	0	1	1	6250	8321.4	5349.9	6623.1					666
B02	Absolute Quantification	ABS	RA3128 CB (60ng)	Ch2Unknown	RNaseP	Manual	756	ddPCR Supermix for Probes (no dUTP)	15120			772	741	9460	10496	0	1	9460	10495	0	19956								8e-05			0.00026	0	0.008			0.026	0	1	1	6250	8392.1	5412.5	6825					764
C02	Absolute Quantification	ABS	RA3009 LV (60ng)	Ch2Unknown	RNaseP	Manual	824	ddPCR Supermix for Probes (no dUTP)	16480			840	807	10067	9929	1629	1555	8438	8374	3.66	19996								0.248			0.258	0.238	19.9			20.5	19.2	1	1	6250	8288.1	5305.2	6807					832
D02	Absolute Quantification	ABS	RA3020 LV (60ng)	Ch2Unknown	RNaseP	Manual	759	ddPCR Supermix for Probes (no dUTP)	15180			776	743	8658	9551	927	1101	7731	8450	0	18209								0.183			0.192	0.174	15.5			16.1	14.8	1	1	6250	8268	5365.4	6745.5					767
E02	Absolute Quantification	ABS	RA3109 LV (60ng)	Ch2Unknown	RNaseP	Manual	772	ddPCR Supermix for Probes (no dUTP)	15440			788	756	9402	10145	95	96	9307	10049	0.367	19547								0.015			0.0171	0.0128	1.48			1.68	1.27	1	1	6250	8385.5	5395.3	6833.6					780
F02	Absolute Quantification	ABS	RA3131 LV (60ng)	Ch2Unknown	RNaseP	Manual	804	ddPCR Supermix for Probes (no dUTP)	16080			821	788	9514	9697	28	25	9486	9672	0.213	19211								0.004			0.0051	0.0029	0.4			0.51	0.29	1	1	6250	8368	5386.2	6862.9					813
G02	Absolute Quantification	ABS	RA3128 LV (60ng)	Ch2Unknown	RNaseP	Manual	796	ddPCR Supermix for Probes (no dUTP)	15920			812	780	9964	10307	17	32	9947	10275	0	20271								0.0036			0.0046	0.0026	0.36			0.46	0.26	1	1	6250	8181.5	5260.9	6696.5					804
H02	Absolute Quantification	ABS	Mock (Negative Control)	Ch2Unknown	RNaseP	Manual	0.06	ddPCR Supermix for Probes (no dUTP)	1.2			0.29	0	1	19356	0	0	1	19356	0	19357																		1	1	6250	6709	5256.6	5256.6					0.15
A03	Absolute Quantification	ABS	RA3009 CSF (3uL)	Ch2Unknown	RNaseP	Manual	3.4	ddPCR Supermix for Probes (no dUTP)	68			4.5	2.6	50	17157	0	6	50	17151	0	17207								0.12			0.22	0.02	11			19	2	1	1	6250	8059.8	5397.6	5405.3					3.93
B03	Absolute Quantification	ABS	RA3020 CSF (3uL)	Ch2Unknown	RNaseP	Manual	2.9	ddPCR Supermix for Probes (no dUTP)	58			3.9	2.1	43	17253	0	0	43	17253	0	17296																		1	1	6250	8133.5	5472.7	5479.3					3.4
C03	Absolute Quantification	ABS	RA3109 CSF (3uL)	Ch2Unknown	RNaseP	Manual	2.6	ddPCR Supermix for Probes (no dUTP)	52			3.4	1.8	39	17942	0	18	39	17924	0	17981								0.46			0.72	0.2	32			44	19	1	1	6250	8024.6	5520.7	5526.2					2.98
D03	Absolute Quantification	ABS	RA3131 CSF (3uL)	Ch2Unknown	RNaseP	Manual	24	ddPCR Supermix for Probes (no dUTP)	480			26.5	21.5	355	17225	0	1	355	17224	0	17580								0.0028			0.0094	0	0.28			0.94	0	1	1	6250	8409.1	5528.9	5587.1					25.3
E03	Absolute Quantification	ABS	RA3128 CSF (3uL)	Ch2Unknown	RNaseP	Manual	15.6	ddPCR Supermix for Probes (no dUTP)	312			17.6	13.6	232	17347	0	1	232	17346	0	17579								0.004			0.014	0	0.4			1.4	0	1	1	6250	8296.7	5457.5	5494.9					16.7
F03	Absolute Quantification	ABS	RA3009 CB (60ng)	Ch2Unknown	RNaseP	Manual	838	ddPCR Supermix for Probes (no dUTP)	16760			856	821	9538	9176	0	1	9538	9175	0	18714								7e-05			0.00025	0	0.007			0.025	0	1	1	6250	8403.3	5414.1	6937.6					847
G03	Absolute Quantification	ABS	RA3020 CB (60ng)	Ch2Unknown	RNaseP	Manual	806	ddPCR Supermix for Probes (no dUTP)	16120			822	790	9659	9820	0	0	9659	9820	0	19479																		1	1	6250	8202.5	5346.4	6762.7					814
H03	Absolute Quantification	ABS	RA3109 CB (60ng)	Ch2Unknown	RNaseP	Manual	691	ddPCR Supermix for Probes (no dUTP)	13820			706	676	8421	10535	1	3	8420	10532	0	18956								0.00036			0.00073	0	0.036			0.073	0	1	1	6250	8256.2	5328.2	6628.9					699
A04	Absolute Quantification	ABS	RA3131 CB (60ng)	Ch2Unknown	RNaseP	Manual	686	ddPCR Supermix for Probes (no dUTP)	13720			707	665	4186	5293	0	0	4186	5293	0	9479																		1	1	6250	8156.9	5274.4	6547.3					696
B04	Absolute Quantification	ABS	RA3128 CB (60ng)	Ch2Unknown	RNaseP	Manual	803	ddPCR Supermix for Probes (no dUTP)	16060			819	787	9984	10198	0	0	9984	10198	0	20182																		1	1	6250	8164.2	5249.2	6691.3					811
C04	Absolute Quantification	ABS	RA3009 LV (60ng)	Ch2Unknown	RNaseP	Manual	822	ddPCR Supermix for Probes (no dUTP)	16440			839	806	9570	9457	1520	1442	8050	8015	4.44	19027								0.242			0.252	0.232	19.5			20.1	18.8	1	1	6250	8397.9	5381.6	6898.7					831
D04	Absolute Quantification	ABS	RA3020 LV (60ng)	Ch2Unknown	RNaseP	Manual	713	ddPCR Supermix for Probes (no dUTP)	14260			728	699	9065	10873	1006	1194	8059	9679	0.699	19938								0.193			0.202	0.184	16.2			16.8	15.5	1	1	6250	8124.6	5280.6	6573.7					721
E04	Absolute Quantification	ABS	RA3109 LV (60ng)	Ch2Unknown	RNaseP	Manual	726	ddPCR Supermix for Probes (no dUTP)	14520			742	710	8263	9681	87	77	8176	9604	1.41	17944								0.0149			0.0172	0.0126	1.47			1.69	1.24	1	1	6250	8430.8	5429.9	6811.8					734
F04	Absolute Quantification	ABS	RA3131 LV (60ng)	Ch2Unknown	RNaseP	Manual	817	ddPCR Supermix for Probes (no dUTP)	16340			834	800	9405	9384	19	19	9386	9365	0	18789								0.0029			0.0039	0.002	0.29			0.38	0.2	1	1	6250	8310.6	5339.1	6826.5					825
G04	Absolute Quantification	ABS	RA3128 LV (60ng)	Ch2Unknown	RNaseP	Manual	789	ddPCR Supermix for Probes (no dUTP)	15780			805	773	9610	10058	33	36	9577	10022	0	19668								0.0052			0.0065	0.004	0.52			0.64	0.4	1	1	6250	8310	5356.4	6799.6					797
H04	Absolute Quantification	ABS	Mock (Negative Control)	Ch2Unknown	RNaseP	Manual	0.12	ddPCR Supermix for Probes (no dUTP)	2.4			0.39	0.02	2	19199	0	0	2	19199	0	19201																		1	1	6250	6929.9	5304.2	5304.3					0.24
A05	Absolute Quantification	ABS	RA3009 CSF (3uL)	Ch2Unknown	RNaseP	Manual	4.2	ddPCR Supermix for Probes (no dUTP)	84			5.4	3.2	55	15511	0	8	55	15503	0	15566								0.15			0.26	0.04	13			21	4	1	1	6250	8147.3	5428.4	5438					4.7
B05	Absolute Quantification	ABS	RA3020 CSF (3uL)	Ch2Unknown	RNaseP	Manual	1.8	ddPCR Supermix for Probes (no dUTP)	36			2.6	1.2	28	17855	0	2	28	17853	0	17883								0.07			0.18	0	7			16	0	1	1	6250	7818.8	5367.7	5371.6					2.21
C05	Absolute Quantification	ABS	RA3109 CSF (3uL)	Ch2Unknown	RNaseP	Manual	3.2	ddPCR Supermix for Probes (no dUTP)	64			4.1	2.4	49	18218	0	16	49	18202	0	18267								0.33			0.51	0.14	25			35	14	1	1	6250	8052.6	5617.5	5624					3.63
D05	Absolute Quantification	ABS	RA3131 CSF (3uL)	Ch2Unknown	RNaseP	Manual	19.8	ddPCR Supermix for Probes (no dUTP)	396			22.1	17.4	264	15594	0	0	264	15594	0	15858																		1	1	6250	8490.4	5568.5	5617.1					21
E05	Absolute Quantification	ABS	RA3128 CSF (3uL)	Ch2Unknown	RNaseP	Manual	15.5	ddPCR Supermix for Probes (no dUTP)	310			17.5	13.5	229	17253	0	2	229	17251	0	17482								0.009			0.022	0	0.9			2.2	0	1	1	6250	8192	5415.5	5451.8					16.5
F05	Absolute Quantification	ABS	RA3009 CB (60ng)	Ch2Unknown	RNaseP	Manual	819	ddPCR Supermix for Probes (no dUTP)	16380			836	802	8940	8889	1	0	8939	8889	0.066	17829								8e-05			0.00027	0	0.008			0.027	0	1	1	6250	8320	5356	6842.2					828
G05	Absolute Quantification	ABS	RA3020 CB (60ng)	Ch2Unknown	RNaseP	Manual	724	ddPCR Supermix for Probes (no dUTP)	14480			740	709	8850	10399	0	0	8850	10399	0	19249																		1	1	6250	8189.7	5350.9	6656.1					732
H05	Absolute Quantification	ABS	RA3109 CB (60ng)	Ch2Unknown	RNaseP	Manual	624	ddPCR Supermix for Probes (no dUTP)	12480			639	610	7750	11069	0	2	7750	11067	0	18819								0.0002			0.00051	0	0.02			0.051	0	1	1	6250	8221.1	5305	6505.9					632
A06	Absolute Quantification	ABS	RA3131 CB (60ng)	Ch2Unknown	RNaseP	Manual	657	ddPCR Supermix for Probes (no dUTP)	13140			672	642	7828	10466	1	1	7827	10465	0.0162	18294								0.0002			0.00049	0	0.02			0.049	0	1	1	6250	8243.5	5307.5	6563.8					665
B06	Absolute Quantification	ABS	RA3128 CB (60ng)	Ch2Unknown	RNaseP	Manual	704	ddPCR Supermix for Probes (no dUTP)	14080			719	689	8828	10784	0	1	8828	10783	0	19612								9e-05			0.00029	0	0.009			0.029	0	1	1	6250	8251.7	5327.6	6643.8					711
C06	Absolute Quantification	ABS	RA3009 LV (60ng)	Ch2Unknown	RNaseP	Manual	697	ddPCR Supermix for Probes (no dUTP)	13940			712	682	8691	10749	1102	1385	7589	9364	0	19440								0.231			0.241	0.221	18.8			19.4	18.1	1	1	6250	8246	5302.4	6618.4					705
D06	Absolute Quantification	ABS	RA3020 LV (60ng)	Ch2Unknown	RNaseP	Manual	647	ddPCR Supermix for Probes (no dUTP)	12940			662	634	8450	11514	820	1055	7630	10459	2.97	19964								0.179			0.188	0.17	15.2			15.8	14.6	1	1	6250	8193.7	5353.8	6555.8					655
E06	Absolute Quantification	ABS	RA3109 LV (60ng)	Ch2Unknown	RNaseP	Manual	686	ddPCR Supermix for Probes (no dUTP)	13720			701	672	8565	10812	69	95	8496	10717	0	19377								0.0146			0.0168	0.0123	1.44			1.65	1.22	1	1	6250	8213.4	5287.3	6580.7					694
F06	Absolute Quantification	ABS	RA3131 LV (60ng)	Ch2Unknown	RNaseP	Manual	757	ddPCR Supermix for Probes (no dUTP)	15140			774	740	8224	9108	13	16	8211	9092	0	17332								0.0026			0.0036	0.0016	0.26			0.35	0.16	1	1	6250	8208.5	5290.8	6675.2					765
G06	Absolute Quantification	ABS	RA3128 LV (60ng)	Ch2Unknown	RNaseP	Manual	722	ddPCR Supermix for Probes (no dUTP)	14440			738	707	8723	10295	22	22	8701	10273	0.208	19018								0.0038			0.0049	0.0026	0.38			0.49	0.26	1	1	6250	8269.4	5335	6680.9					730
H06	Absolute Quantification	ABS	Mock (Negative Control)	Ch2Unknown	RNaseP	Manual	0.07	ddPCR Supermix for Probes (no dUTP)	1.4			0.31	0	1	17885	0	0	1	17885	0	17886																		1	1	6250	6847.8	5297.6	5297.7					0.16
[truncated: 13 more columns]

## Sheet: EGFP-RNaseP RAW (CNS)
Well	ExptType	Experiment	Sample	TargetType	Target	Status	Concentration	Concentration (modified)	Copies per 60ng gDNA	# of cells per sample	Notes	Supermix	CopiesPer20uLWell	TotalConfMax	TotalConfMin	PoissonConfMax	PoissonConfMin	Positives	Negatives	Ch1+Ch2+	Ch1+Ch2-	Ch1-Ch2+	Ch1-Ch2-	Linkage	AcceptedDroplets	CNV	TotalCNVMax	TotalCNVMin	PoissonCNVMax	PoissonCNVMin	ReferenceCopies	UnknownCopies	Ratio	TotalRatioMax	TotalRatioMin	PoissonRatioMax	PoissonRatioMin	FractionalAbundance	TotalFractionalAbundanceMax	TotalFractionalAbundanceMin	PoissonFractionalAbundanceMax	PoissonFractionalAbundanceMin	ReferenceAssayNumber	TargetAssayNumber	Threshold	MeanAmplitudeofPositives	MeanAmplitudeofNegatives	MeanAmplitudeTotal	ExperimentComments
A01	Absolute Quantification	ABS	RA3009 SpCd	Ch1Unknown	EGFP	Manual	0	0	0	N/A		ddPCR Supermix for Probes (no dUTP)	0			0.19	0	0	18109	0	0	8767	9342	0	18109																		1	1	0	0	-1339.7	-1339.7
B01	Absolute Quantification	ABS	RA3109 SpCd	Ch1Unknown	EGFP	Manual	3.9	3.9	78	N/A		ddPCR Supermix for Probes (no dUTP)	78			5	3.1	68	20230	32	36	9266	10964	0.0913	20298								0.0055			0.0068	0.0042	0.54			0.67	0.41	1	1	0	4111.9	-1354	-1335.7
C01	Absolute Quantification	ABS	RA3020 SpCd	Ch1Unknown	EGFP	Manual	0	0	0	N/A		ddPCR Supermix for Probes (no dUTP)	0			0.17	0	0	20219	0	0	9682	10537	0	20219																		1	1	0	0	-1302.4	-1302.4
D01	Absolute Quantification	ABS	RA3128 SpCd	Ch1Unknown	EGFP	Manual	0.06	0.06	1.2	N/A		ddPCR Supermix for Probes (no dUTP)	1.2			0.28	0	1	19989	1	0	8457	11532	0.0589	19990								9e-05			0.00031	0	0.009			0.031	0	1	1	0	4860.6	-1375	-1374.7
E01	Absolute Quantification	ABS	RA3131 SpCd	Ch1Unknown	EGFP	Manual	0.18	0.18	3.6	N/A		ddPCR Supermix for Probes (no dUTP)	3.6			0.48	0.04	3	19440	3	0	9511	9929	0.182	19443								0.00023			0.00051	0	0.023			0.051	0	1	1	0	4771.8	-1284.1	-1283.2
F01	Absolute Quantification	ABS	RA3009 Br FL	Ch1Unknown	EGFP	Manual	0.06	0.06	1.2	N/A		ddPCR Supermix for Probes (no dUTP)	1.2			0.28	0	1	19937	1	0	8921	11016	0.059	19938								8e-05			0.00028	0	0.008			0.028	0	1	1	0	4643.1	-1323.9	-1323.6
G01	Absolute Quantification	ABS	RA3109 Br FL	Ch1Unknown	EGFP	Manual	3.2	3.2	64	N/A		ddPCR Supermix for Probes (no dUTP)	64			4.2	2.4	54	19599	17	37	9110	10489	0	19653								0.0044			0.0056	0.0032	0.44			0.56	0.32	1	1	0	3995.4	-1358.7	-1344
H01	Absolute Quantification	ABS	RA3020 Br FL	Ch1Unknown	EGFP	Manual	0.13	0.13	2.6	N/A		ddPCR Supermix for Probes (no dUTP)	2.6			0.41	0.02	2	18398	1	1	8865	9533	0.00448	18400								0.00017			0.00042	0	0.017			0.042	0	1	1	0	4135.7	-1323.4	-1322.8
A02	Absolute Quantification	ABS	RA3128 Br FL	Ch1Unknown	EGFP	CHECK	No Call	0	0	N/A	Not Detected	ddPCR Supermix for Probes (no dUTP)						0	19464	0	0	9207	10257	0	19464																		1	1	0	0	-1317.2	-1317.2
B02	Absolute Quantification	ABS	RA3131 Br FL	Ch1Unknown	EGFP	Manual	0.61	0.61	12.2	N/A		ddPCR Supermix for Probes (no dUTP)	12.2			1.08	0.31	10	19172	3	7	6119	13053	0	19182								0.0014			0.0022	0.0005	0.14			0.22	0.05	1	1	0	4168	-1470.3	-1467.3
C02	Absolute Quantification	ABS	RA3009 Br TL	Ch1Unknown	EGFP	Manual	0.06	0.06	1.2	N/A		ddPCR Supermix for Probes (no dUTP)	1.2			0.3	0	1	18685	0	1	7804	10881	0	18686								0.0001			0.00033	0	0.01			0.033	0	1	1	0	4040.2	-1316.5	-1316.2
D02	Absolute Quantification	ABS	RA3109 Br TL	Ch1Unknown	EGFP	Manual	1.1	1.1	22	N/A		ddPCR Supermix for Probes (no dUTP)	22			1.7	0.7	18	18799	10	8	9259	9540	0.14	18817								0.0014			0.0021	0.0008	0.14			0.21	0.08	1	1	0	4499.9	-1311	-1305.4
E02	Absolute Quantification	ABS	RA3020 Br TL	Ch1Unknown	EGFP	Manual	0.06	0.06	1.2	N/A		ddPCR Supermix for Probes (no dUTP)	1.2			0.29	0	1	19273	1	0	8681	10592	0.061	19274								9e-05			0.00029	0	0.009			0.029	0	1	1	0	1571.7	-1293.4	-1293.3
F02	Absolute Quantification	ABS	RA3128 Br TL	Ch1Unknown	EGFP	CHECK	No Call	0	0	N/A	Not Detected	ddPCR Supermix for Probes (no dUTP)						0	19531	0	0	9614	9917	0	19531																		1	1	0	0	-1262.5	-1262.5
G02	Absolute Quantification	ABS	RA3131 Br TL	Ch1Unknown	EGFP	Manual	0.49	0.49	9.8	N/A		ddPCR Supermix for Probes (no dUTP)	9.8			0.91	0.22	8	19385	5	3	8615	10770	0.158	19393								0.0007			0.0012	0.0002	0.07			0.12	0.02	1	1	0	4446.8	-1302.5	-1300.1
H02	Absolute Quantification	ABS	RA3009 Br PL	Ch1Unknown	EGFP	Manual	0.06	0.06	1.2	N/A		ddPCR Supermix for Probes (no dUTP)	1.2			0.31	0	1	18136	1	0	8698	9438	0.0649	18137								8e-05			0.00028	0	0.008			0.028	0	1	1	0	4519.5	-1273.4	-1273.1
A03	Absolute Quantification	ABS	RA3109 Br PL	Ch1Unknown	EGFP	Manual	2.4	2.4	48	N/A		ddPCR Supermix for Probes (no dUTP)	48			3.3	1.7	36	17673	20	16	8409	9264	0.364	17709								0.0031			0.0042	0.0021	0.31			0.42	0.21	1	1	0	4409.2	-1264	-1252.4
B03	Absolute Quantification	ABS	RA3020 Br PL	Ch1Unknown	EGFP	CHECK	No Call	0	0	N/A	Not Detected	ddPCR Supermix for Probes (no dUTP)						0	19920	0	0	9166	10754	0	19920																		1	1	0	0	-1269	-1269
C03	Absolute Quantification	ABS	RA3128 Br PL	Ch1Unknown	EGFP	Manual	0.06	0.06	1.2	N/A		ddPCR Supermix for Probes (no dUTP)	1.2			0.29	0	1	19663	1	0	8465	11198	0.0598	19664								9e-05			0.0003	0	0.009			0.03	0	1	1	0	5139.9	-1276.2	-1275.9
D03	Absolute Quantification	ABS	RA3131 Br PL	Ch1Unknown	EGFP	Manual	0.31	0.31	6.2	N/A		ddPCR Supermix for Probes (no dUTP)	6.2			0.68	0.11	5	18689	3	2	7537	11152	0.104	18694								0.00052			0.00099	5e-05	0.052			0.099	0.005	1	1	0	4332.3	-1310.8	-1309.2
E03	Absolute Quantification	ABS	RA3009 Br OL	Ch1Unknown	EGFP	CHECK	No Call	0	0	N/A	Not Detected	ddPCR Supermix for Probes (no dUTP)						0	19482	0	0	7456	12026	0	19482																		1	1	0	0	-1335.4	-1335.4
F03	Absolute Quantification	ABS	RA3109 Br OL	Ch1Unknown	EGFP	Manual	2.7	2.7	54	N/A		ddPCR Supermix for Probes (no dUTP)	54			3.6	2	45	19387	29	16	9113	10274	0.897	19432								0.0036			0.0047	0.0026	0.36			0.47	0.26	1	1	0	4418.6	-1225.1	-1212.1
G03	Absolute Quantification	ABS	RA3020 Br OL	Ch1Unknown	EGFP	CHECK	No Call	0	0	N/A	Not Detected	ddPCR Supermix for Probes (no dUTP)						0	19068	0	0	9188	9880	0	19068																		1	1	0	0	-1219.9	-1219.9
H03	Absolute Quantification	ABS	RA3128 Br OL	Ch1Unknown	EGFP	CHECK	No Call	0	0	N/A	Not Detected	ddPCR Supermix for Probes (no dUTP)						0	17816	0	0	8502	9314	0	17816																		1	1	0	0	-1214.3	-1214.3
A04	Absolute Quantification	ABS	RA3131 Br OL	Ch1Unknown	EGFP	Manual	0.22	0.22	4.4	N/A		ddPCR Supermix for Probes (no dUTP)	4.4			0.58	0.05	3	16050	0	3	7264	8786	0	16053								0.00031			0.00068	0	0.031			0.068	0	1	1	0	3958.4	-1205.6	-1204.7
B04	Absolute Quantification	ABS	Mock BamHI Digest	Ch1Unknown	EGFP	Manual	0.07	0.07	1.4	N/A		ddPCR Supermix for Probes (no dUTP)	1.4			0.31	0	1	18045	0	1	11	18034	0	18046								0.09			0.31	0	8			27	0	1	1	0	3986.9	-1602.1	-1601.8
C04	Absolute Quantification	ABS	NTC	Ch1Unknown	EGFP	CHECK	No Call	0	0	N/A	Not Detected	ddPCR Supermix for Probes (no dUTP)						0	20182	0	0	3	20179	0	20182																		1	1	0	0	-1454.8	-1454.8
D04	Absolute Quantification	ABS	NTC	Ch1Unknown	EGFP	CHECK	No Call	0	0	N/A	Not Detected	ddPCR Supermix for Probes (no dUTP)						0	20356	0	0	9	20347	0	20356																		1	1	0	0	-1407.4	-1407.4
E04	Absolute Quantification	ABS	NTC	Ch1Unknown	EGFP	CHECK	No Call	0	0	N/A	Not Detected	ddPCR Supermix for Probes (no dUTP)						0	20534	0	0	4	20530	0	20534																		1	1	0	0	-1455	-1455
F04	Absolute Quantification	ABS	NTC	Ch1Unknown	EGFP	CHECK	No Call	0	0	N/A	Not Detected	ddPCR Supermix for Probes (no dUTP)						0	20305	0	0	2	20303	0	20305																		1	1	0	0	-1435.5	-1435.5
G04	Absolute Quantification	ABS	NTC	Ch1Unknown	EGFP	Manual	0.06	0.06	1.2	N/A		ddPCR Supermix for Probes (no dUTP)	1.2			0.28	0	1	19912	0	1	3	19909	0	19913								0.3			1.2	0	25			75	0	1	1	0	4549.1	-1420.1	-1419.8
H04	Absolute Quantification	ABS	NTC	Ch1Unknown	EGFP	Manual	0.06	0.06	1.2	N/A		ddPCR Supermix for Probes (no dUTP)	1.2			0.29	0	1	19522	0	1	6	19516	0	19523								0.17			0.58	0	14			45	0	1	1	0	4590.7	-1458.4	-1458.1
A05	Absolute Quantification	ABS	RA3009 SpCd	Ch1Unknown	EGFP	CHECK	No Call	0	0	N/A	Not Detected	ddPCR Supermix for Probes (no dUTP)						0	17252	0	0	8725	8527	0	17252																		1	1	0	0	-1172.1	-1172.1
B05	Absolute Quantification	ABS	RA3109 SpCd	Ch1Unknown	EGFP	Manual	3.8	3.8	76	N/A		ddPCR Supermix for Probes (no dUTP)	76			4.9	2.9	60	18382	33	27	8248	10134	0.704	18442								0.0055			0.0069	0.0041	0.54			0.68	0.41	1	1	0	4322.8	-1205.8	-1187.9
C05	Absolute Quantification	ABS	RA3020 SpCd	Ch1Unknown	EGFP	CHECK	No Call	0	0	N/A	Not Detected	ddPCR Supermix for Probes (no dUTP)						0	18401	0	0	8981	9420	0	18401																		1	1	0	0	-1181.1	-1181.1
D05	Absolute Quantification	ABS	RA3128 SpCd	Ch1Unknown	EGFP	CHECK	No Call	0	0	N/A	Not Detected	ddPCR Supermix for Probes (no dUTP)						0	20338	0	0	9000	11338	0	20338																		1	1	0	0	-1193.6	-1193.6
E05	Absolute Quantification	ABS	RA3131 SpCd	Ch1Unknown	EGFP	Manual	0.17	0.17	3.4	N/A		ddPCR Supermix for Probes (no dUTP)	3.4			0.46	0.04	3	20502	1	2	10001	10501	0	20505								0.00022			0.00048	0	0.022			0.048	0	1	1	0	3782.2	-1179.5	-1178.8
F05	Absolute Quantification	ABS	RA3009 Br FL	Ch1Unknown	EGFP	CHECK	No Call	0	0	N/A	Not Detected	ddPCR Supermix for Probes (no dUTP)						0	19609	0	0	8837	10772	0	19609																		1	1	0	0	-1206.9	-1206.9
G05	Absolute Quantification	ABS	RA3109 Br FL	Ch1Unknown	EGFP	Manual	2.8	2.8	56	N/A		ddPCR Supermix for Probes (no dUTP)	56			3.7	2.1	46	19233	21	25	9476	9757	0	19279								0.0035			0.0045	0.0025	0.35			0.45	0.25	1	1	0	4072	-1144.3	-1131.8
H05	Absolute Quantification	ABS	RA3020 Br FL	Ch1Unknown	EGFP	Manual	0.12	0.12	2.4	N/A		ddPCR Supermix for Probes (no dUTP)	2.4			0.37	0.02	2	20358	1	1	9480	10878	0.00743	20360								0.00016			0.0004	0	0.016			0.04	0	1	1	0	4146.2	-1222.7	-1222.2
A06	Absolute Quantification	ABS	RA3128 Br FL	Ch1Unknown	EGFP	CHECK	No Call	0	0	N/A	Not Detected	ddPCR Supermix for Probes (no dUTP)						0	15201	0	0	7162	8039	0	15201																		1	1	0	0	-1151	-1151
B06	Absolute Quantification	ABS	RA3131 Br FL	Ch1Unknown	EGFP	Manual	0.54	0.54	10.8	N/A		ddPCR Supermix for Probes (no dUTP)	10.8			0.97	0.26	9	19728	3	6	6200	13528	0.0149	19737								0.0012			0.002	0.0004	0.12			0.2	0.04	1	1	0	4227.5	-1289.1	-1286.6
C06	Absolute Quantification	ABS	RA3009 Br TL	Ch1Unknown	EGFP	Manual	0.13	0.13	2.6	N/A		ddPCR Supermix for Probes (no dUTP)	2.6			0.41	0.02	2	18536	2	0	7032	11504	0.127	18538								0.00023			0.00057	0	0.023			0.057	0	1	1	0	4600	-1258.2	-1257.6
D06	Absolute Quantification	ABS	RA3109 Br TL	Ch1Unknown	EGFP	Manual	0.62	0.62	12.4	N/A		ddPCR Supermix for Probes (no dUTP)	12.4			1.09	0.31	10	19045	7	3	8975	10070	0.267	19055								0.0008			0.0013	0.0003	0.08			0.13	0.03	1	1	0	3854.7	-1142.6	-1139.9
E06	Absolute Quantification	ABS	RA3020 Br TL	Ch1Unknown	EGFP	CHECK	No Call	0	0	N/A	Not Detected	ddPCR Supermix for Probes (no dUTP)						0	19264	0	0	8832	10432	0	19264																		1	1	0	0	-1211.8	-1211.8
F06	Absolute Quantification	ABS	RA3128 Br TL	Ch1Unknown	EGFP	CHECK	No Call	0	0	N/A	Not Detected	ddPCR Supermix for Probes (no dUTP)						0	17767	0	0	8765	9002	0	17767																		1	1	0	0	-1158.7	-1158.7
G06	Absolute Quantification	ABS	RA3131 Br TL	Ch1Unknown	EGFP	Manual	0.41	0.41	8.2	N/A		ddPCR Supermix for Probes (no dUTP)	8.2			0.84	0.16	6	17094	3	3	8056	9038	0.0224	17100								0.00055			0.00101	0.0001	0.055			0.101	0.01	1	1	0	4363.3	-1166	-1164.1
H06	Absolute Quantification	ABS	RA3009 Br PL	Ch1Unknown	EGFP	Manual	0.06	0.06	1.2	N/A		ddPCR Supermix for Probes (no dUTP)	1.2			0.28	0	1	20061	0	1	9608	10453	0	20062								8e-05			0.00026	0	0.008			0.026	0	1	1	0	4314.4	-1173.6	-1173.3
A07	Absolute Quantification	ABS	RA3109 Br PL	Ch1Unknown	EGFP	Manual	4	4	80	N/A		ddPCR Supermix for Probes (no dUTP)	80			5	3.1	70	20540	37	33	9808	10732	0.391	20610								0.0052			0.0065	0.004	0.52			0.64	0.4	1	1	0	4087.1	-1144	-1126.2
B07	Absolute Quantification	ABS	RA3020 Br PL	Ch1Unknown	EGFP	CHECK	No Call	0	0	N/A	Not Detected	ddPCR Supermix for Probes (no dUTP)						0	19676	0	0	9461	10215	0	19676																		1	1	0	0	-1166.5	-1166.5
C07	Absolute Quantification	ABS	RA3128 Br PL	Ch1Unknown	EGFP	CHECK	No Call	0	0	N/A	Not Detected	ddPCR Supermix for Probes (no dUTP)						0	20154	0	0	8246	11908	0	20154																		1	1	0	0	-1198.1	-1198.1
D07	Absolute Quantification	ABS	RA3131 Br PL	Ch1Unknown	EGFP	Manual	0.29	0.29	5.8	N/A		ddPCR Supermix for Probes (no dUTP)	5.8			0.64	0.1	5	19966	1	4	8118	11848	0	19971								0.00048			0.00092	4e-05	0.048			0.092	0.004	1	1	0	4135	-1204.1	-1202.7
E07	Absolute Quantification	ABS	RA3009 Br OL	Ch1Unknown	EGFP	CHECK	No Call	0	0	N/A	Not Detected	ddPCR Supermix for Probes (no dUTP)						0	16018	0	0	6651	9367	0	16018																		1	1	0	0	-1186.5	-1186.5
F07	Absolute Quantification	ABS	RA3109 Br OL	Ch1Unknown	EGFP	Manual	2.8	2.8	56	N/A		ddPCR Supermix for Probes (no dUTP)	56			3.7	2	42	17866	18	24	8161	9705	0	17908								0.0038			0.005	0.0027	0.38			0.5	0.27	1	1	0	4396.2	-1195.2	-1182.1
G07	Absolute Quantification	ABS	RA3020 Br OL	Ch1Unknown	EGFP	CHECK	No Call	0	0	N/A	Not Detected	ddPCR Supermix for Probes (no dUTP)						0	17282	0	0	8580	8702	0	17282																		1	1	0	0	-1159.4	-1159.4
H07	Absolute Quantification	ABS	RA3128 Br OL	Ch1Unknown	EGFP	CHECK	No Call	0	0	N/A	Not Detected	ddPCR Supermix for Probes (no dUTP)						0	18861	0	0	8857	10004	0	18861																		1	1	0	0	-1259.8	-1259.8
A08	Absolute Quantification	ABS	RA3131 Br OL	Ch1Unknown	EGFP	Manual	0.12	0.12	2.4	N/A		ddPCR Supermix for Probes (no dUTP)	2.4			0.38	0.02	2	19806	2	0	9323	10483	0.119	19808								0.00016			0.0004	0	0.016			0.04	0	1	1	0	4723.6	-1139	-1138.4
B08	Absolute Quantification	ABS	Mock BamHI Digest	Ch1Unknown	EGFP	CHECK	No Call	0	0	N/A	Not Detected	ddPCR Supermix for Probes (no dUTP)						0	19673	0	0	4	19669	0	19673																		1	1	0	0	-1481.4	-1481.4
C08	Absolute Quantification	ABS	NTC	Ch1Unknown	EGFP	CHECK	No Call	0	0	N/A	Not Detected	ddPCR Supermix for Probes (no dUTP)						0	20163	0	0	9	20154	0	20163																		1	1	0	0	-1395.2	-1395.2
D08	Absolute Quantification	ABS	NTC	Ch1Unknown	EGFP	CHECK	No Call	0	0	N/A	Not Detected	ddPCR Supermix for Probes (no dUTP)						0	20245	0	0	6	20239	0	20245																		1	1	0	0	-1367.8	-1367.8
E08	Absolute Quantification	ABS	NTC	Ch1Unknown	EGFP	CHECK	No Call	0	0	N/A	Not Detected	ddPCR Supermix for Probes (no dUTP)						0	19982	0	0	1	19981	0	19982																		1	1	0	0	-1376.4	-1376.4
F08	Absolute Quantification	ABS	NTC	Ch1Unknown	EGFP	Manual	0.06	0.06	1.2	N/A		ddPCR Supermix for Probes (no dUTP)	1.2			0.28	0	1	20342	0	1	4	20338	0	20343								0.25			0.9	0	20			61	0	1	1	0	4591.6	-1383.7	-1383.5
G08	Absolute Quantification	ABS	NTC	Ch1Unknown	EGFP	CHECK	No Call	0	0	N/A	Not Detected	ddPCR Supermix for Probes (no dUTP)						0	20401	0	0	2	20399	0	20401																		1	1	0	0	-1372.1	-1372.1
H08	Absolute Quantification	ABS	NTC	Ch1Unknown	EGFP	Manual	0.06	0.06	1.2	N/A		ddPCR Supermix for Probes (no dUTP)	1.2			0.29	0	1	19596	0	1	2	19594	0	19597								0.5			1.9	0	33			96	0	1	1	0	4180.8	-1384.1	-1383.8
A09	Absolute Quantification	ABS	RA3009 SpCd	Ch1Unknown	EGFP	Manual	0.24	0.24	4.8	N/A		ddPCR Supermix for Probes (no dUTP)	4.8			0.57	0.07	4	19297	3	1	9767	9530	0.12	19301								0.00029			0.0006	0	0.029			0.06	0	1	1	0	3449.8	-1100.7	-1099.8
B09	Absolute Quantification	ABS	RA3109 SpCd	Ch1Unknown	EGFP	Manual	3.2	3.2	64	N/A		ddPCR Supermix for Probes (no dUTP)	64			4.2	2.4	46	16957	13	33	7062	9895	0	17003								0.005			0.0065	0.0036	0.5			0.65	0.36	1	1	0	4054.3	-1195.8	-1181.6
C09	Absolute Quantification	ABS	RA3020 SpCd	Ch1Unknown	EGFP	CHECK	No Call	0	0	N/A	Not Detected	ddPCR Supermix for Probes (no dUTP)						0	19187	0	0	8813	10374	0	19187																		1	1	0	0	-1184.1	-1184.1
D09	Absolute Quantification	ABS	RA3128 SpCd	Ch1Unknown	EGFP	Manual	0.06	0.06	1.2	N/A		ddPCR Supermix for Probes (no dUTP)	1.2			0.29	0	1	19488	1	0	7883	11605	0.0604	19489								0.0001			0.00033	0	0.01			0.033	0	1	1	0	3221.7	-1212.8	-1212.6
E09	Absolute Quantification	ABS	RA3131 SpCd	Ch1Unknown	EGFP	Manual	0.18	0.18	3.6	N/A		ddPCR Supermix for Probes (no dUTP)	3.6			0.49	0.04	3	19183	2	1	8810	10373	0.0706	19186								0.00025			0.00056	0	0.025			0.056	0	1	1	0	4600.6	-1179.6	-1178.7
F09	Absolute Quantification	ABS	RA3009 Br FL	Ch1Unknown	EGFP	Manual	0.06	0.06	1.2	N/A		ddPCR Supermix for Probes (no dUTP)	1.2			0.28	0	1	19799	0	1	8160	11639	0	19800								0.0001			0.00032	0	0.01			0.032	0	1	1	0	3905.9	-1190.7	-1190.5
G09	Absolute Quantification	ABS	RA3109 Br FL	Ch1Unknown	EGFP	Manual	4.1	4.1	82	N/A		ddPCR Supermix for Probes (no dUTP)	82			5.2	3.2	70	20005	30	40	8745	11260	0	20075								0.0061			0.0075	0.0046	0.6			0.75	0.46	1	1	0	4183.1	-1156.7	-1138
H09	Absolute Quantification	ABS	RA3020 Br FL	Ch1Unknown	EGFP	Manual	0.13	0.13	2.6	N/A		ddPCR Supermix for Probes (no dUTP)	2.6			0.4	0.02	2	18678	0	2	8384	10294	0	18680								0.00018			0.00045	0	0.018			0.045	0	1	1	0	3735.2	-1183	-1182.5
A10	Absolute Quantification	ABS	RA3128 Br FL	Ch1Unknown	EGFP	CHECK	No Call	0	0	N/A	Not Detected	ddPCR Supermix for Probes (no dUTP)						0	18865	0	0	8210	10655	0	18865																		1	1	0	0	-1160	-1160
B10	Absolute Quantification	ABS	RA3131 Br FL	Ch1Unknown	EGFP	Manual	0.06	0.06	1.2	N/A		ddPCR Supermix for Probes (no dUTP)	1.2			0.29	0	1	19123	0	1	5602	13521	0	19124								0.00015			0.00051	0	0.015			0.051	0	1	1	0	3892.1	-1287.5	-1287.2
C10	Absolute Quantification	ABS	RA3009 Br TL	Ch1Unknown	EGFP	CHECK	No Call	0	0	N/A	Not Detected	ddPCR Supermix for Probes (no dUTP)						0	18188	0	0	6701	11487	0	18188																		1	1	0	0	-1214.6	-1214.6
D10	Absolute Quantification	ABS	RA3109 Br TL	Ch1Unknown	EGFP	Manual	0.77	0.77	15.4	N/A		ddPCR Supermix for Probes (no dUTP)	15.4			1.27	0.42	13	19826	5	8	8604	11222	0	19839								0.0012			0.0018	0.0005	0.12			0.18	0.05	1	1	0	4118.2	-1176.7	-1173.3
E10	Absolute Quantification	ABS	RA3020 Br TL	Ch1Unknown	EGFP	CHECK	No Call	0	0	N/A	Not Detected	ddPCR Supermix for Probes (no dUTP)						0	18150	0	0	7595	10555	0	18150																		1	1	0	0	-1183.8	-1183.8
F10	Absolute Quantification	ABS	RA3128 Br TL	Ch1Unknown	EGFP	CHECK	No Call	0	0	N/A	Not Detected	ddPCR Supermix for Probes (no dUTP)						0	18588	0	0	8427	10161	0	18588																		1	1	0	0	-1182.7	-1182.7
G10	Absolute Quantification	ABS	RA3131 Br TL	Ch1Unknown	EGFP	Manual	0.37	0.37	7.4	N/A		ddPCR Supermix for Probes (no dUTP)	7.4			0.75	0.14	6	19197	3	3	8061	11136	0.0508	19203								0.00057			0.00105	0.0001	0.057			0.105	0.01	1	1	0	4387.9	-1179.8	-1178.1
H10	Absolute Quantification	ABS	RA3009 Br PL	Ch1Unknown	EGFP	Manual	0.12	0.12	2.4	N/A		ddPCR Supermix for Probes (no dUTP)	2.4			0.4	0.02	2	18910	1	1	8591	10319	0.0104	18912								0.00017			0.00044	0	0.017			0.044	0	1	1	0	4469.5	-1170.4	-1169.8
A11	Absolute Quantification	ABS	RA3109 Br PL	Ch1Unknown	EGFP	Manual	2	2	40	N/A		ddPCR Supermix for Probes (no dUTP)	40			2.8	1.3	28	16848	15	13	7545	9303	0.311	16876								0.0028			0.0038	0.0017	0.28			0.38	0.17	1	1	0	4277.6	-1154.6	-1145.6
B11	Absolute Quantification	ABS	RA3020 Br PL	Ch1Unknown	EGFP	CHECK	No Call	0	0	N/A	Not Detected	ddPCR Supermix for Probes (no dUTP)						0	18207	0	0	7809	10398	0	18207																		1	1	0	0	-1192.3	-1192.3
C11	Absolute Quantification	ABS	RA3128 Br PL	Ch1Unknown	EGFP	Manual	0.06	0.06	1.2	N/A		ddPCR Supermix for Probes (no dUTP)	1.2			0.3	0	1	18766	1	0	7485	11281	0.0627	18767								0.0001			0.00035	0	0.01			0.035	0	1	1	0	5155.9	-1194.4	-1194
D11	Absolute Quantification	ABS	RA3131 Br PL	Ch1Unknown	EGFP	Manual	0.06	0.06	1.2	N/A		ddPCR Supermix for Probes (no dUTP)	1.2			0.28	0	1	20068	0	1	7367	12701	0	20069								0.00011			0.00037	0	0.011			0.037	0	1	1	0	3778.9	-1240.3	-1240.1
E11	Absolute Quantification	ABS	RA3009 Br OL	Ch1Unknown	EGFP	Manual	0.13	0.13	2.6	N/A		ddPCR Supermix for Probes (no dUTP)	2.6			0.41	0.02	2	18589	1	1	7003	11586	0.025	18591								0.00023			0.00057	0	0.023			0.057	0	1	1	0	4323.6	-1234.2	-1233.6
F11	Absolute Quantification	ABS	RA3109 Br OL	Ch1Unknown	EGFP	Manual	2.2	2.2	44	N/A		ddPCR Supermix for Probes (no dUTP)	44			3.1	1.6	35	18475	16	19	7822	10653	0.13	18510								0.0034			0.0046	0.0023	0.34			0.46	0.23	1	1	0	4358.5	-1186.5	-1176
G11	Absolute Quantification	ABS	RA3020 Br OL	Ch1Unknown	EGFP	CHECK	No Call	0	0	N/A	Not Detected	ddPCR Supermix for Probes (no dUTP)						0	18057	0	0	8044	10013	0	18057																		1	1	0	0	-1203.2	-1203.2
H11	Absolute Quantification	ABS	RA3128 Br OL	Ch1Unknown	EGFP	CHECK	No Call	0	0	N/A	Not Detected	ddPCR Supermix for Probes (no dUTP)						0	17929	0	0	8064	9865	0	17929																		1	1	0	0	-1163.4	-1163.4
A12	Absolute Quantification	ABS	RA3131 Br OL	Ch1Unknown	EGFP	Manual	0.33	0.33	6.6	N/A		ddPCR Supermix for Probes (no dUTP)	6.6			0.73	0.12	5	17569	2	3	7595	9974	0	17574								0.0005			0.00096	4e-05	0.05			0.096	0.004	1	1	0	4436.3	-1155.1	-1153.5
B12	Absolute Quantification	ABS	Mock BamHI Digest	Ch1Unknown	EGFP	CHECK	No Call	0	0	N/A	Not Detected	ddPCR Supermix for Probes (no dUTP)						0	19166	0	0	13	19153	0	19166																		1	1	0	0	-1485.6	-1485.6
C12	Absolute Quantification	ABS	NTC	Ch1Unknown	EGFP	Manual	0.06	0.06	1.2	N/A		ddPCR Supermix for Probes (no dUTP)	1.2			0.28	0	1	20030	0	1	10	20020	0	20031								0.1			0.34	0	9			29	0	1	1	0	4146.3	-1384.5	-1384.2
D12	Absolute Quantification	ABS	NTC	Ch1Unknown	EGFP	CHECK	No Call	0	0	N/A	Not Detected	ddPCR Supermix for Probes (no dUTP)						0	20441	0	0	11	20430	0	20441																		1	1	0	0	-1365.2	-1365.2
E12	Absolute Quantification	ABS	NTC	Ch1Unknown	EGFP	CHECK	No Call	0	0	N/A	Not Detected	ddPCR Supermix for Probes (no dUTP)						0	19514	0	0	8	19506	0	19514																		1	1	0	0	-1350.5	-1350.5
F12	Absolute Quantification	ABS	NTC	Ch1Unknown	EGFP	CHECK	No Call	0	0	N/A	Not Detected	ddPCR Supermix for Probes (no dUTP)						0	19386	0	0	1	19385	0	19386																		1	1	0	0	-1340.1	-1340.1
G12	Absolute Quantification	ABS	NTC	Ch1Unknown	EGFP	CHECK	No Call	0	0	N/A	Not Detected	ddPCR Supermix for Probes (no dUTP)						0	20094	0	0	4	20090	0	20094																		1	1	0	0	-1332.8	-1332.8
H12	Absolute Quantification	ABS	NTC	Ch1Unknown	EGFP	CHECK	No Call	0	0	N/A	Not Detected	ddPCR Supermix for Probes (no dUTP)						0	19214	0	0	25	19189	0	19214																		1	1	0	0	-1404.4	-1404.4
A01	Absolute Quantification	ABS	RA3009 SpCd	Ch2Unknown	RNaseP	Manual	779	779	15580	7790		ddPCR Supermix for Probes (no dUTP)	15580			795	762	8767	9342	0	0	8767	9342	0	18109																		1	1	6000	8458	5421.2	6891.4
B01	Absolute Quantification	ABS	RA3109 SpCd	Ch2Unknown	RNaseP	Manual	721	721	14420	7210		ddPCR Supermix for Probes (no dUTP)	14420			736	706	9298	11000	32	36	9266	10964	0.0913	20298								0.0055			0.0068	0.0042	0.54			0.67	0.41	1	1	6000	8452.3	5398.3	6797.3
C01	Absolute Quantification	ABS	RA3020 SpCd	Ch2Unknown	RNaseP	Manual	767	767	15340	7670		ddPCR Supermix for Probes (no dUTP)	15340			782	751	9682	10537	0	0	9682	10537	0	20219																		1	1	6000	8171.8	5276.7	6663
D01	Absolute Quantification	ABS	RA3128 SpCd	Ch2Unknown	RNaseP	Manual	647	647	12940	6470		ddPCR Supermix for Probes (no dUTP)	12940			661	633	8458	11532	1	0	8457	11532	0.0589	19990								9e-05			0.00031	0	0.009			0.031	0	1	1	6000	8507	5445.3	6740.7
E01	Absolute Quantification	ABS	RA3131 SpCd	Ch2Unknown	RNaseP	Manual	791	791	15820	7910		ddPCR Supermix for Probes (no dUTP)	15820			807	775	9514	9929	3	0	9511	9929	0.182	19443								0.00023			0.00051	0	0.023			0.051	0	1	1	6000	8337.6	5313.1	6793.1
F01	Absolute Quantification	ABS	RA3009 Br FL	Ch2Unknown	RNaseP	Manual	698	698	13960	6980		ddPCR Supermix for Probes (no dUTP)	13960			713	683	8922	11016	1	0	8921	11016	0.059	19938								8e-05			0.00028	0	0.008			0.028	0	1	1	6000	8338.2	5338.2	6680.7
G01	Absolute Quantification	ABS	RA3109 Br FL	Ch2Unknown	RNaseP	Manual	735	735	14700	7350		ddPCR Supermix for Probes (no dUTP)	14700			750	719	9127	10526	17	37	9110	10489	0	19653								0.0044			0.0056	0.0032	0.44			0.56	0.32	1	1	6000	8573.2	5527.4	6941.9
H01	Absolute Quantification	ABS	RA3020 Br FL	Ch2Unknown	RNaseP	Manual	774	774	15480	7740		ddPCR Supermix for Probes (no dUTP)	15480			790	757	8866	9534	1	1	8865	9533	0.00448	18400								0.00017			0.00042	0	0.017			0.042	0	1	1	6000	8233.6	5367	6748.2
A02	Absolute Quantification	ABS	RA3128 Br FL	Ch2Unknown	RNaseP	Manual	754	754	15080	7540		ddPCR Supermix for Probes (no dUTP)	15080			769	738	9207	10257	0	0	9207	10257	0	19464																		1	1	6000	8498.8	5451.6	6893
B02	Absolute Quantification	ABS	RA3131 Br FL	Ch2Unknown	RNaseP	Manual	452	452	9040	4520		ddPCR Supermix for Probes (no dUTP)	9040			464	441	6122	13060	3	7	6119	13053	0	19182								0.0014			0.0022	0.0005	0.14			0.22	0.05	1	1	6000	8580.3	5548	6515.7
C02	Absolute Quantification	ABS	RA3009 Br TL	Ch2Unknown	RNaseP	Manual	636	636	12720	6360		ddPCR Supermix for Probes (no dUTP)	12720			650	622	7804	10882	0	1	7804	10881	0	18686								0.0001			0.00033	0	0.01			0.033	0	1	1	6000	8268.6	5288.2	6532.9
D02	Absolute Quantification	ABS	RA3109 Br TL	Ch2Unknown	RNaseP	Manual	798	798	15960	7980		ddPCR Supermix for Probes (no dUTP)	15960			815	782	9269	9548	10	8	9259	9540	0.14	18817								0.0014			0.0021	0.0008	0.14			0.21	0.08	1	1	6000	8589.2	5518.4	7031
E02	Absolute Quantification	ABS	RA3020 Br TL	Ch2Unknown	RNaseP	Manual	704	704	14080	7040		ddPCR Supermix for Probes (no dUTP)	14080			719	689	8682	10592	1	0	8681	10592	0.061	19274								9e-05			0.00029	0	0.009			0.029	0	1	1	6000	8243.3	5339.1	6647.3
F02	Absolute Quantification	ABS	RA3128 Br TL	Ch2Unknown	RNaseP	Manual	797	797	15940	7970		ddPCR Supermix for Probes (no dUTP)	15940			814	781	9614	9917	0	0	9614	9917	0	19531																		1	1	6000	8406.4	5375.7	6867.5
G02	Absolute Quantification	ABS	RA3131 Br TL	Ch2Unknown	RNaseP	Manual	692	692	13840	6920		ddPCR Supermix for Probes (no dUTP)	13840			707	677	8620	10773	5	3	8615	10770	0.158	19393								0.0007			0.0012	0.0002	0.07			0.12	0.02	1	1	6000	8396	5406.8	6735.5
H02	Absolute Quantification	ABS	RA3009 Br PL	Ch2Unknown	RNaseP	Manual	768	768	15360	7680		ddPCR Supermix for Probes (no dUTP)	15360			785	752	8699	9438	1	0	8698	9438	0.0649	18137								8e-05			0.00028	0	0.008			0.028	0	1	1	6000	8337.7	5367.5	6792.1
A03	Absolute Quantification	ABS	RA3109 Br PL	Ch2Unknown	RNaseP	Manual	760	760	15200	7600		ddPCR Supermix for Probes (no dUTP)	15200			777	744	8429	9280	20	16	8409	9264	0.364	17709								0.0031			0.0042	0.0021	0.31			0.42	0.21	1	1	6000	8381.8	5364	6800.4
B03	Absolute Quantification	ABS	RA3020 Br PL	Ch2Unknown	RNaseP	Manual	725	725	14500	7250		ddPCR Supermix for Probes (no dUTP)	14500			740	710	9166	10754	0	0	9166	10754	0	19920																		1	1	6000	8229.7	5322.3	6660.1
C03	Absolute Quantification	ABS	RA3128 Br PL	Ch2Unknown	RNaseP	Manual	662	662	13240	6620		ddPCR Supermix for Probes (no dUTP)	13240			677	648	8466	11198	1	0	8465	11198	0.0598	19664								9e-05			0.0003	0	0.009			0.03	0	1	1	6000	8345	5332.3	6629.4
D03	Absolute Quantification	ABS	RA3131 Br PL	Ch2Unknown	RNaseP	Manual	608	608	12160	6080		ddPCR Supermix for Probes (no dUTP)	12160			621	594	7540	11154	3	2	7537	11152	0.104	18694								0.00052			0.00099	5e-05	0.052			0.099	0.005	1	1	6000	8352.9	5368.7	6572.3
E03	Absolute Quantification	ABS	RA3009 Br OL	Ch2Unknown	RNaseP	Manual	568	568	11360	5680		ddPCR Supermix for Probes (no dUTP)	11360			581	555	7456	12026	0	0	7456	12026	0	19482																		1	1	6000	8438.2	5446.5	6591.4
F03	Absolute Quantification	ABS	RA3109 Br OL	Ch2Unknown	RNaseP	Manual	748	748	14960	7480		ddPCR Supermix for Probes (no dUTP)	14960			764	732	9142	10290	29	16	9113	10274	0.897	19432								0.0036			0.0047	0.0026	0.36			0.47	0.26	1	1	6000	8258.5	5275.7	6679
G03	Absolute Quantification	ABS	RA3020 Br OL	Ch2Unknown	RNaseP	Manual	774	774	15480	7740		ddPCR Supermix for Probes (no dUTP)	15480			790	758	9188	9880	0	0	9188	9880	0	19068																		1	1	6000	8067.9	5227.1	6595.9
H03	Absolute Quantification	ABS	RA3128 Br OL	Ch2Unknown	RNaseP	Manual	763	763	15260	7630		ddPCR Supermix for Probes (no dUTP)	15260			780	747	8502	9314	0	0	8502	9314	0	17816																		1	1	6000	8197	5260.2	6661.6
A04	Absolute Quantification	ABS	RA3131 Br OL	Ch2Unknown	RNaseP	Manual	709	709	14180	7090		ddPCR Supermix for Probes (no dUTP)	14180			725	692	7264	8789	0	3	7264	8786	0	16053								0.00031			0.00068	0	0.031			0.068	0	1	1	6000	8106.8	5181.4	6505.1
B04	Absolute Quantification	ABS	Mock BamHI Digest	Ch2Unknown	RNaseP	Manual	0.72	0.72	14.4	7.2		ddPCR Supermix for Probes (no dUTP)	14.4			1.23	0.37	11	18035	0	1	11	18034	0	18046								0.09			0.31	0	8			27	0	1	1	6000	6179.7	5418	5418.4
C04	Absolute Quantification	ABS	NTC	Ch2Unknown	RNaseP	Manual	0.17	0.17	3.4	1.7		ddPCR Supermix for Probes (no dUTP)	3.4			0.46	0.04	3	20179	0	0	3	20179	0	20182																		1	1	6000	6131.5	5379.3	5379.4
D04	Absolute Quantification	ABS	NTC	Ch2Unknown	RNaseP	Manual	0.52	0.52	10.4	5.2		ddPCR Supermix for Probes (no dUTP)	10.4			0.94	0.25	9	20347	0	0	9	20347	0	20356																		1	1	6000	6365.8	5242.4	5242.9
E04	Absolute Quantification	ABS	NTC	Ch2Unknown	RNaseP	Manual	0.23	0.23	4.6	2.3		ddPCR Supermix for Probes (no dUTP)	4.6			0.54	0.07	4	20530	0	0	4	20530	0	20534																		1	1	6000	6130.4	5393.8	5393.9
F04	Absolute Quantification	ABS	NTC	Ch2Unknown	RNaseP	Manual	0.12	0.12	2.4	1.2		ddPCR Supermix for Probes (no dUTP)	2.4			0.37	0.02	2	20303	0	0	2	20303	0	20305																		1	1	6000	6293.3	5353.4	5353.4
G04	Absolute Quantification	ABS	NTC	Ch2Unknown	RNaseP	Manual	0.18	0.18	3.6	1.8		ddPCR Supermix for Probes (no dUTP)	3.6			0.47	0.04	3	19910	0	1	3	19909	0	19913								0.3			1.2	0	25			75	0	1	1	6000	6249.8	5317.6	5317.7
H04	Absolute Quantification	ABS	NTC	Ch2Unknown	RNaseP	Manual	0.36	0.36	7.2	3.6		ddPCR Supermix for Probes (no dUTP)	7.2			0.74	0.14	6	19517	0	1	6	19516	0	19523								0.17			0.58	0	14			45	0	1	1	6000	6226.3	5445.4	5445.7
A05	Absolute Quantification	ABS	RA3009 SpCd	Ch2Unknown	RNaseP	Manual	829	829	16580	8290		ddPCR Supermix for Probes (no dUTP)	16580			847	811	8725	8527	0	0	8725	8527	0	17252																		1	1	6000	8193.6	5236.3	6731.9
B05	Absolute Quantification	ABS	RA3109 SpCd	Ch2Unknown	RNaseP	Manual	701	701	14020	7010		ddPCR Supermix for Probes (no dUTP)	14020			717	686	8281	10161	33	27	8248	10134	0.704	18442								0.0055			0.0069	0.0041	0.54			0.68	0.41	1	1	6000	8139.6	5211.4	6526.2
C05	Absolute Quantification	ABS	RA3020 SpCd	Ch2Unknown	RNaseP	Manual	788	788	15760	7880		ddPCR Supermix for Probes (no dUTP)	15760			804	771	8981	9420	0	0	8981	9420	0	18401																		1	1	6000	8094.7	5225.9	6626.1
D05	Absolute Quantification	ABS	RA3128 SpCd	Ch2Unknown	RNaseP	Manual	687	687	13740	6870		ddPCR Supermix for Probes (no dUTP)	13740			702	673	9000	11338	0	0	9000	11338	0	20338																		1	1	6000	8094.8	5163.6	6460.7
E05	Absolute Quantification	ABS	RA3131 SpCd	Ch2Unknown	RNaseP	Manual	787	787	15740	7870		ddPCR Supermix for Probes (no dUTP)	15740			803	771	10002	10503	1	2	10001	10501	0	20505								0.00022			0.00048	0	0.022			0.048	0	1	1	6000	8231.5	5255.6	6707.2
F05	Absolute Quantification	ABS	RA3009 Br FL	Ch2Unknown	RNaseP	Manual	705	705	14100	7050		ddPCR Supermix for Probes (no dUTP)	14100			720	690	8837	10772	0	0	8837	10772	0	19609																		1	1	6000	8223.3	5263.7	6597.5
G05	Absolute Quantification	ABS	RA3109 Br FL	Ch2Unknown	RNaseP	Manual	798	798	15960	7980		ddPCR Supermix for Probes (no dUTP)	15960			815	782	9497	9782	21	25	9476	9757	0	19279								0.0035			0.0045	0.0025	0.35			0.45	0.25	1	1	6000	8038.8	5123.2	6559.4
H05	Absolute Quantification	ABS	RA3020 Br FL	Ch2Unknown	RNaseP	Manual	737	737	14740	7370		ddPCR Supermix for Probes (no dUTP)	14740			753	722	9481	10879	1	1	9480	10878	0.00743	20360								0.00016			0.0004	0	0.016			0.04	0	1	1	6000	8117.8	5284.7	6604
A06	Absolute Quantification	ABS	RA3128 Br FL	Ch2Unknown	RNaseP	Manual	749	749	14980	7490		ddPCR Supermix for Probes (no dUTP)	14980			767	732	7162	8039	0	0	7162	8039	0	15201																		1	1	6000	8033.4	5107.5	6486
B06	Absolute Quantification	ABS	RA3131 Br FL	Ch2Unknown	RNaseP	Manual	444	444	8880	4440		ddPCR Supermix for Probes (no dUTP)	8880			455	433	6203	13534	3	6	6200	13528	0.0149	19737								0.0012			0.002	0.0004	0.12			0.2	0.04	1	1	6000	8092.4	5192.5	6103.9
C06	Absolute Quantification	ABS	RA3009 Br TL	Ch2Unknown	RNaseP	Manual	561	561	11220	5610		ddPCR Supermix for Probes (no dUTP)	11220			575	548	7034	11504	2	0	7032	11504	0.127	18538								0.00023			0.00057	0	0.023			0.057	0	1	1	6000	8161.9	5259.2	6360.6
D06	Absolute Quantification	ABS	RA3109 Br TL	Ch2Unknown	RNaseP	Manual	750	750	15000	7500		ddPCR Supermix for Probes (no dUTP)	15000			766	734	8982	10073	7	3	8975	10070	0.267	19055								0.0008			0.0013	0.0003	0.08			0.13	0.03	1	1	6000	8029.2	5128	6495.6
E06	Absolute Quantification	ABS	RA3020 Br TL	Ch2Unknown	RNaseP	Manual	722	722	14440	7220		ddPCR Supermix for Probes (no dUTP)	14440			737	706	8832	10432	0	0	8832	10432	0	19264																		1	1	6000	8159.2	5299.8	6610.7
F06	Absolute Quantification	ABS	RA3128 Br TL	Ch2Unknown	RNaseP	Manual	800	800	16000	8000		ddPCR Supermix for Probes (no dUTP)	16000			817	783	8765	9002	0	0	8765	9002	0	17767																		1	1	6000	8204.9	5242.5	6704
G06	Absolute Quantification	ABS	RA3131 Br TL	Ch2Unknown	RNaseP	Manual	750	750	15000	7500		ddPCR Supermix for Probes (no dUTP)	15000			767	733	8059	9041	3	3	8056	9038	0.0224	17100								0.00055			0.00101	0.0001	0.055			0.101	0.01	1	1	6000	8092.1	5190.1	6557.8
H06	Absolute Quantification	ABS	RA3009 Br PL	Ch2Unknown	RNaseP	Manual	767	767	15340	7670		ddPCR Supermix for Probes (no dUTP)	15340			783	751	9608	10454	0	1	9608	10453	0	20062								8e-05			0.00026	0	0.008			0.026	0	1	1	6000	8182.1	5254.8	6656.7
A07	Absolute Quantification	ABS	RA3109 Br PL	Ch2Unknown	RNaseP	Manual	764	764	15280	7640		ddPCR Supermix for Probes (no dUTP)	15280			780	749	9845	10765	37	33	9808	10732	0.391	20610								0.0052			0.0065	0.004	0.52			0.64	0.4	1	1	6000	8000.5	5116.3	6494.1
B07	Absolute Quantification	ABS	RA3020 Br PL	Ch2Unknown	RNaseP	Manual	771	771	15420	7710		ddPCR Supermix for Probes (no dUTP)	15420			787	756	9461	10215	0	0	9461	10215	0	19676																		1	1	6000	8024.3	5185.7	6550.6
C07	Absolute Quantification	ABS	RA3128 Br PL	Ch2Unknown	RNaseP	Manual	619	619	12380	6190		ddPCR Supermix for Probes (no dUTP)	12380			633	606	8246	11908	0	0	8246	11908	0	20154																		1	1	6000	8100.4	5195.1	6383.8
D07	Absolute Quantification	ABS	RA3131 Br PL	Ch2Unknown	RNaseP	Manual	614	614	12280	6140		ddPCR Supermix for Probes (no dUTP)	12280			627	600	8119	11852	1	4	8118	11848	0	19971								0.00048			0.00092	4e-05	0.048			0.092	0.004	1	1	6000	8038.4	5151.2	6325
E07	Absolute Quantification	ABS	RA3009 Br OL	Ch2Unknown	RNaseP	Manual	631	631	12620	6310		ddPCR Supermix for Probes (no dUTP)	12620			647	616	6651	9367	0	0	6651	9367	0	16018																		1	1	6000	8089.7	5188.3	6393
F07	Absolute Quantification	ABS	RA3109 Br OL	Ch2Unknown	RNaseP	Manual	718	718	14360	7180		ddPCR Supermix for Probes (no dUTP)	14360			734	702	8179	9729	18	24	8161	9705	0	17908								0.0038			0.005	0.0027	0.38			0.5	0.27	1	1	6000	8331.4	5338.8	6705.6
G07	Absolute Quantification	ABS	RA3020 Br OL	Ch2Unknown	RNaseP	Manual	807	807	16140	8070		ddPCR Supermix for Probes (no dUTP)	16140			825	790	8580	8702	0	0	8580	8702	0	17282																		1	1	6000	8046.6	5210.5	6618.5
H07	Absolute Quantification	ABS	RA3128 Br OL	Ch2Unknown	RNaseP	Manual	746	746	14920	7460		ddPCR Supermix for Probes (no dUTP)	14920			762	730	8857	10004	0	0	8857	10004	0	18861																		1	1	6000	8541.2	5545.6	6952.3
A08	Absolute Quantification	ABS	RA3131 Br OL	Ch2Unknown	RNaseP	Manual	749	749	14980	7490		ddPCR Supermix for Probes (no dUTP)	14980			764	733	9325	10483	2	0	9323	10483	0.119	19808								0.00016			0.0004	0	0.016			0.04	0	1	1	6000	7992	5116.1	6469.9
B08	Absolute Quantification	ABS	Mock BamHI Digest	Ch2Unknown	RNaseP	Manual	0.24	0.24	4.8	2.4		ddPCR Supermix for Probes (no dUTP)	4.8			0.56	0.07	4	19669	0	0	4	19669	0	19673																		1	1	6000	6179.4	5142.9	5143.1
C08	Absolute Quantification	ABS	NTC	Ch2Unknown	RNaseP	Manual	0.53	0.53	10.6	5.3		ddPCR Supermix for Probes (no dUTP)	10.6			0.95	0.25	9	20154	0	0	9	20154	0	20163																		1	1	6000	6229.5	5337.4	5337.8
D08	Absolute Quantification	ABS	NTC	Ch2Unknown	RNaseP	Manual	0.35	0.35	7	3.5		ddPCR Supermix for Probes (no dUTP)	7			0.71	0.14	6	20239	0	0	6	20239	0	20245																		1	1	6000	6306.6	5257.6	5257.9
E08	Absolute Quantification	ABS	NTC	Ch2Unknown	RNaseP	Manual	0.06	0.06	1.2	0.6		ddPCR Supermix for Probes (no dUTP)	1.2			0.28	0	1	19981	0	0	1	19981	0	19982																		1	1	6000	6097.6	5297.1	5297.2
F08	Absolute Quantification	ABS	NTC	Ch2Unknown	RNaseP	Manual	0.23	0.23	4.6	2.3		ddPCR Supermix for Probes (no dUTP)	4.6			0.55	0.07	4	20339	0	1	4	20338	0	20343								0.25			0.9	0	20			61	0	1	1	6000	6265.9	5314.4	5314.5
G08	Absolute Quantification	ABS	NTC	Ch2Unknown	RNaseP	Manual	0.12	0.12	2.4	1.2		ddPCR Supermix for Probes (no dUTP)	2.4			0.37	0.02	2	20399	0	0	2	20399	0	20401																		1	1	6000	6200.9	5277.8	5277.9
H08	Absolute Quantification	ABS	NTC	Ch2Unknown	RNaseP	Manual	0.12	0.12	2.4	1.2		ddPCR Supermix for Probes (no dUTP)	2.4			0.38	0.02	2	19595	0	1	2	19594	0	19597								0.5			1.9	0	33			96	0	1	1	6000	6127.6	5326.9	5327
A09	Absolute Quantification	ABS	RA3009 SpCd	Ch2Unknown	RNaseP	Manual	830	830	16600	8300		ddPCR Supermix for Probes (no dUTP)	16600			847	813	9770	9531	3	1	9767	9530	0.12	19301								0.00029			0.0006	0	0.029			0.06	0	1	1	6000	7973.9	5078.1	6543.9
B09	Absolute Quantification	ABS	RA3109 SpCd	Ch2Unknown	RNaseP	Manual	633	633	12660	6330		ddPCR Supermix for Probes (no dUTP)	12660			648	618	7075	9928	13	33	7062	9895	0	17003								0.005			0.0065	0.0036	0.5			0.65	0.36	1	1	6000	8156.2	5224.5	6444.4
C09	Absolute Quantification	ABS	RA3020 SpCd	Ch2Unknown	RNaseP	Manual	723	723	14460	7230		ddPCR Supermix for Probes (no dUTP)	14460			739	708	8813	10374	0	0	8813	10374	0	19187																		1	1	6000	8128.9	5269.3	6582.7
D09	Absolute Quantification	ABS	RA3128 SpCd	Ch2Unknown	RNaseP	Manual	610	610	12200	6100		ddPCR Supermix for Probes (no dUTP)	12200			624	596	7884	11605	1	0	7883	11605	0.0604	19489								0.0001			0.00033	0	0.01			0.033	0	1	1	6000	8228.6	5278.7	6472
E09	Absolute Quantification	ABS	RA3131 SpCd	Ch2Unknown	RNaseP	Manual	723	723	14460	7230		ddPCR Supermix for Probes (no dUTP)	14460			739	708	8812	10374	2	1	8810	10373	0.0706	19186								0.00025			0.00056	0	0.025			0.056	0	1	1	6000	8296.3	5309.1	6681.1
F09	Absolute Quantification	ABS	RA3009 Br FL	Ch2Unknown	RNaseP	Manual	625	625	12500	6250		ddPCR Supermix for Probes (no dUTP)	12500			639	611	8160	11640	0	1	8160	11639	0	19800								0.0001			0.00032	0	0.01			0.032	0	1	1	6000	8156.2	5231.2	6436.7
G09	Absolute Quantification	ABS	RA3109 Br FL	Ch2Unknown	RNaseP	Manual	676	676	13520	6760		ddPCR Supermix for Probes (no dUTP)	13520			691	662	8775	11300	30	40	8745	11260	0	20075								0.0061			0.0075	0.0046	0.6			0.75	0.46	1	1	6000	8095.7	5183.2	6456.3
H09	Absolute Quantification	ABS	RA3020 Br FL	Ch2Unknown	RNaseP	Manual	701	701	14020	7010		ddPCR Supermix for Probes (no dUTP)	14020			716	686	8384	10296	0	2	8384	10294	0	18680								0.00018			0.00045	0	0.018			0.045	0	1	1	6000	8044.7	5224.9	6490.5
A10	Absolute Quantification	ABS	RA3128 Br FL	Ch2Unknown	RNaseP	Manual	672	672	13440	6720		ddPCR Supermix for Probes (no dUTP)	13440			687	657	8210	10655	0	0	8210	10655	0	18865																		1	1	6000	8053.9	5168.8	6424.4
B10	Absolute Quantification	ABS	RA3131 Br FL	Ch2Unknown	RNaseP	Manual	408	408	8160	4080		ddPCR Supermix for Probes (no dUTP)	8160			419	397	5602	13522	0	1	5602	13521	0	19124								0.00015			0.00051	0	0.015			0.051	0	1	1	6000	8141.1	5235.1	6086.4
C10	Absolute Quantification	ABS	RA3009 Br TL	Ch2Unknown	RNaseP	Manual	541	541	10820	5410		ddPCR Supermix for Probes (no dUTP)	10820			554	528	6701	11487	0	0	6701	11487	0	18188																		1	1	6000	8044.6	5165.9	6226.5
D10	Absolute Quantification	ABS	RA3109 Br TL	Ch2Unknown	RNaseP	Manual	669	669	13380	6690		ddPCR Supermix for Probes (no dUTP)	13380			684	655	8609	11230	5	8	8604	11222	0	19839								0.0012			0.0018	0.0005	0.12			0.18	0.05	1	1	6000	8204.5	5259.9	6537.7
E10	Absolute Quantification	ABS	RA3020 Br TL	Ch2Unknown	RNaseP	Manual	638	638	12760	6380		ddPCR Supermix for Probes (no dUTP)	12760			652	623	7595	10555	0	0	7595	10555	0	18150																		1	1	6000	8012.1	5194.4	6373.5
F10	Absolute Quantification	ABS	RA3128 Br TL	Ch2Unknown	RNaseP	Manual	711	711	14220	7110		ddPCR Supermix for Probes (no dUTP)	14220			726	695	8427	10161	0	0	8427	10161	0	18588																		1	1	6000	8282.4	5304.1	6654.4
G10	Absolute Quantification	ABS	RA3131 Br TL	Ch2Unknown	RNaseP	Manual	641	641	12820	6410		ddPCR Supermix for Probes (no dUTP)	12820			655	627	8064	11139	3	3	8061	11136	0.0508	19203								0.00057			0.00105	0.0001	0.057			0.105	0.01	1	1	6000	8118.1	5218.3	6436
H10	Absolute Quantification	ABS	RA3009 Br PL	Ch2Unknown	RNaseP	Manual	713	713	14260	7130		ddPCR Supermix for Probes (no dUTP)	14260			728	697	8592	10320	1	1	8591	10319	0.0104	18912								0.00017			0.00044	0	0.017			0.044	0	1	1	6000	8218.3	5275.6	6612.5
A11	Absolute Quantification	ABS	RA3109 Br PL	Ch2Unknown	RNaseP	Manual	699	699	13980	6990		ddPCR Supermix for Probes (no dUTP)	13980			715	683	7560	9316	15	13	7545	9303	0.311	16876								0.0028			0.0038	0.0017	0.28			0.38	0.17	1	1	6000	8135	5210.1	6520.4
B11	Absolute Quantification	ABS	RA3020 Br PL	Ch2Unknown	RNaseP	Manual	659	659	13180	6590		ddPCR Supermix for Probes (no dUTP)	13180			674	644	7809	10398	0	0	7809	10398	0	18207																		1	1	6000	8121.9	5265.5	6490.6
C11	Absolute Quantification	ABS	RA3128 Br PL	Ch2Unknown	RNaseP	Manual	599	599	11980	5990		ddPCR Supermix for Probes (no dUTP)	11980			613	585	7486	11281	1	0	7485	11281	0.0627	18767								0.0001			0.00035	0	0.01			0.035	0	1	1	6000	8174.1	5239.4	6410
D11	Absolute Quantification	ABS	RA3131 Br PL	Ch2Unknown	RNaseP	Manual	538	538	10760	5380		ddPCR Supermix for Probes (no dUTP)	10760			551	526	7367	12702	0	1	7367	12701	0	20069								0.00011			0.00037	0	0.011			0.037	0	1	1	6000	8188	5274.6	6344
E11	Absolute Quantification	ABS	RA3009 Br OL	Ch2Unknown	RNaseP	Manual	556	556	11120	5560		ddPCR Supermix for Probes (no dUTP)	11120			569	543	7004	11587	1	1	7003	11586	0.025	18591								0.00023			0.00057	0	0.023			0.057	0	1	1	6000	8234	5298	6404.1
F11	Absolute Quantification	ABS	RA3109 Br OL	Ch2Unknown	RNaseP	Manual	648	648	12960	6480		ddPCR Supermix for Probes (no dUTP)	12960			662	633	7838	10672	16	19	7822	10653	0.13	18510								0.0034			0.0046	0.0023	0.34			0.46	0.23	1	1	6000	8228.2	5272.5	6524.1
G11	Absolute Quantification	ABS	RA3020 Br OL	Ch2Unknown	RNaseP	Manual	694	694	13880	6940		ddPCR Supermix for Probes (no dUTP)	13880			709	678	8044	10013	0	0	8044	10013	0	18057																		1	1	6000	8225.4	5343.4	6627.2
H11	Absolute Quantification	ABS	RA3128 Br OL	Ch2Unknown	RNaseP	Manual	703	703	14060	7030		ddPCR Supermix for Probes (no dUTP)	14060			719	687	8064	9865	0	0	8064	9865	0	17929																		1	1	6000	8182.6	5252.9	6570.6
A12	Absolute Quantification	ABS	RA3131 Br OL	Ch2Unknown	RNaseP	Manual	666	666	13320	6660		ddPCR Supermix for Probes (no dUTP)	13320			681	651	7597	9977	2	3	7595	9974	0	17574								0.0005			0.00096	4e-05	0.05			0.096	0.004	1	1	6000	8049.9	5159.5	6409
B12	Absolute Quantification	ABS	Mock BamHI Digest	Ch2Unknown	RNaseP	Manual	0.8	0.8	16	8		ddPCR Supermix for Probes (no dUTP)	16			1.32	0.44	13	19153	0	0	13	19153	0	19166																		1	1	6000	6296.6	5215.7	5216.4
C12	Absolute Quantification	ABS	NTC	Ch2Unknown	RNaseP	Manual	0.59	0.59	11.8	5.9		ddPCR Supermix for Probes (no dUTP)	11.8			1.03	0.29	10	20021	0	1	10	20020	0	20031								0.1			0.34	0	9			29	0	1	1	6000	6211.4	5342.2	5342.6
D12	Absolute Quantification	ABS	NTC	Ch2Unknown	RNaseP	Manual	0.63	0.63	12.6	6.3		ddPCR Supermix for Probes (no dUTP)	12.6			1.09	0.33	11	20430	0	0	11	20430	0	20441																		1	1	6000	6477	5275.8	5276.5
E12	Absolute Quantification	ABS	NTC	Ch2Unknown	RNaseP	Manual	0.48	0.48	9.6	4.8		ddPCR Supermix for Probes (no dUTP)	9.6			0.9	0.22	8	19506	0	0	8	19506	0	19514																		1	1	6000	6360.3	5241.4	5241.9
F12	Absolute Quantification	ABS	NTC	Ch2Unknown	RNaseP	Manual	0.06	0.06	1.2	0.6		ddPCR Supermix for Probes (no dUTP)	1.2			0.29	0	1	19385	0	0	1	19385	0	19386																		1	1	6000	6426.3	5214.5	5214.6
G12	Absolute Quantification	ABS	NTC	Ch2Unknown	RNaseP	Manual	0.23	0.23	4.6	2.3		ddPCR Supermix for Probes (no dUTP)	4.6			0.55	0.07	4	20090	0	0	4	20090	0	20094																		1	1	6000	6415.8	5184.3	5184.5
H12	Absolute Quantification	ABS	NTC	Ch2Unknown	RNaseP	Manual	1.5	1.5	30	15		ddPCR Supermix for Probes (no dUTP)	30			2.2	1	25	19189	0	0	25	19189	0	19214																		1	1	6000	6117.9	5430.2	5431.1
[truncated: 17 more columns]
